# Supplementary material for: Darunavir-cobicistat versus lopinavir-ritonavir in the treatment of COVID-19 infection (DOLCI): A multicenter observational study
Source: PLoS One. 2022 May 4;17(5):e0267884. doi: 10.1371/journal.pone.0267884 (PMC9067693; doi:10.1371/journal.pone.0267884)
Supplement: S1 Dataset — (XLSX) [file pone.0267884.s002.xlsx]

## Sheet: Sheet1
Treatment Group	Age(>60 yrs)	Had CT Scan	Gound glass opacities	Patchy Opacity	Consolidation	Abnormality Direction	Abnormality Location	SSx_Shortness of breath (Dyspnea)	COM_Dyslipidemia	Combine DM	COM_Chronic Kidney Disease (moderate to severe)	COM_Solid Tumor	COM_Liver Disease (moderate to severe)	CHARLSON CO-MORBIDITY INDEX	subgroup spo2 >94%	Systolic BP (first)	B-lactam agent	Azithromycin	CQ/HCQ	Oseltamivir	Age (years)	Age group	ECG Done at Baseline	Baseline QTc Interval at Admission (ms)	Duration of Symptoms (Days from first to resolution)	SSx_History of fever	SSx_Cough	SSx_Sore throat	SSx_Runny nose (Rhinorrhea)	SSx_Chest pain	SSx_Vomiting / Nausea	SSx_Diarrhea	Time from onset of symptom to Hospital admission	Time from onset of symptom to start of therapy	Documented Fever at Admission (temp > 37.8)	COM_Myocardial infarction	COM_COPD/Asthma	COM_Solid Tumor with metastases	COM_Liver Disease (mild)	SMOKING HISTORY	Anticoagulant Meds	SpO2	PrephPulseRate	Resp Rate	Diastolic BP	Temp Oral	ALT	AST	ANC
1	1	1	1	0	0	Both	All Over	0	1	1	1	0	0	4	1	165	1	1	1	1	71	60 - 79	1	499		0	0	0	0	0	0	0			0	0	0	0	0	3	1	98	84	18		36.4	12	18	2.1
1	1	0	0	1	0	Left	Lower	0	0	0	0	0	0	1	1	184	1	1	1	1	60	60 - 79	1	400	3	1	1	1	0	0	0	0	0	5	1	1	0	0	0	3	1	97	89	16		37.4	55	45	2.7
2	1	0	0	1	0	Both		0	1	1	0	0	0	2	0	183	1	1	1	1	60	60 - 79	1	415	12	1	1	0	0	0	1	1	6	14	1	0	0	0	0	3	1	88	91	20	103	38.2	12.9	29	6.4
1	1	0	0	1	0	Both	Lower	0	1	1	0	0	0	1	1	184	0	0	1	1	85	≥80	1	385	11	1	1	1	0	0	0	0	9	10	0	0	0	0	0	4	1	99	78	18		36.8	14	12	3.4
1	1	0	0	0	1	Right	Middle	0	0	0	0	1	0	2	1	135	1	1	1	1	64	60 - 79	1	469	13	0	1	0	0	0	1	0	3	3	1	0	0	0	0	3	1	95	101	18	78	37.6	19	24	2.8
2	0	0	0	1	0	Right	Upper - Middle	0	0	0	0	0	0	0	1	141	1	1	1	1	34	< 40	1	480	14	1	1	1	0	1	0	0	1	2	1	0	0	0	0	3	1	96	101	18		36.4
2	1	0	0	0	0	Right	Lower	0	1	1	0	0	0	2	1	142	1	1	1	1	61	60 - 79	1	449	7	0	1	0	0	0	0	1	2	5	0	0	0	0	0	3	1	100	78	18		36.7	16	17	2.5
2	0	1	1	1	0	Both	All Over	0	0	0	0	0	0	1	1	130	1	1	1	1	59	40 - 59	1	472	3	0	0	0	0	1	0	0	0	2	0	0	0	0	0	3	0	100	85	18		36.9
2	1	0	0	0	0	Right	Lower - Middle	0	0	0	1	0	0	3	1	189	1	1	1	1	63	60 - 79	1	419	14	1	1	1	0	0	0	0	10	11	1	0	0	0	0	3	1	96	110	19	100	36.5	19	26	7
2	0	0	0	1	1	Both	Middle	0	0	1	0	0	0	1	0	152	1	1	1	1	51	40 - 59	1	426	6	1	1	0	0	0	0	0	2	3	1	0	0	0	0	3	1	93	97	18		39
1	0	0	0	1	0	Both	Lower - Middle	0	1	1	0	0	0	1	1	184	1	1	1	1	56	40 - 59	1	480	12	1	1	0	0	0	0	0	3	4	1	0	0	0	0	3	1	95	99	19	97	38.7	24	28	3.4
2	0	0	0	0	1	Right	Upper - Middle	0	1	0	0	0	0	1	1	145	1	1	1	1	59	40 - 59	1	443	10	1	1	0	0	0	0	0	7	7	0	0	0	0	0	3	1	99	78	17		36.6
2	1	0	0	0	0	Both	Lower - Middle	1	0	0	1	0	0	5	1	170	1	1	1	1	61	60 - 79	0		36	1	1	0	0	0	1	0	13	14	0	0	1	0	0	4	1	97	81	26		37.4	16	22	4.6
2	1	1	1	1	0	Both	Lower - Middle	0	0	0	0	0	0	0	1	145	1	1	1	1	65	60 - 79	1	424	17	1	1	0	1	0	0	1	12	13	0	0	0	0	0	4	0	100	91	17	91	37.2	23	32	2.4
1	0	0	0	0	0	Right	Middle	0	0	0	0	0	0	1	1	140	1	1	1	1	53	40 - 59	1	399	13	1	1	1	0	0	0	0	6	6	1	0	1	0	0	2	1	100	95	18		37.9	29	21	4.3
2	0	0	0	1	0	Both	Lower - Middle	0	0	1	0	0	0	1	1	177	1	1	1	1	52	40 - 59	1	447	11	1	1	0	0	0	0	0	4	4	1	0	0	0	0	3	1	100	81	18		37	31	23	6.2
1	0	0	1	1	0	Both		0	0	0	0	0	0	0	1	142	1	1	1	1	44	40 - 59	1	430	16	1	1	1	0	0	0	0	7	8	1	0	0	0	0	3	1	95	106	18		37.6	18	35	2
2	1	0	0	1	0	Both	Lower - Middle	1	0	1	0	0	0	2	1	142	1	1	1	1	66	60 - 79	1	387	18	1	1	1	0	0	0	0	7	9	1	0	1	0	0	4	1	96	88	25	90	37	16	27	3.4
2	0	0	0	1	0	Both	Lower	0	1	1	1	0	0	4	1	198	1	1	1	1	53	40 - 59	1	555	15	0	0	0	0	0	1	1	11	13	0	0	0	0	0	3	1	95	73	20		36.4	17	26	5.2
2	1	1	1	1	1	Both	Lower - Middle	0	0	0	0	0	0	0	1	210	1	1	1	1	61	60 - 79	1	450	10	1	1	1	0	0	0	0	6	6	1	0	0	0	0	3	1	98	94	16		39	13	80	3.1
1	1	0	0	1	0	Both	All Over	1	1	1	0	0	0	1	0	174	1	1	1	1	66	60 - 79	0		61	0	1	0	0	0	0	0	0	1	0	0	0	0	0	3	1	85	83	32	89		46	52	3.5
1	0	0	0	0	0	Both	Lower	0	0	1	0	0	0	1	0	151	1	1	1	1	53	40 - 59	1	409	18	1	1	1	0	0	1	0	9	12	1	0	0	0	0	3	1	91	102	16		38.4	30	32	4.8
2	1	1	1	1	0	Both	Lower - Middle	1	0	0	0	0	0	0	1	193	1	1	1	1	71	60 - 79	1	423	38	1	1	0	0	0	0	0	7	8	0	0	0	0	0	3	1	98	104	18		37.4	35	35	4.2
2	1	0	0	0	0	Both	Lower - Middle	0	0	0	0	0	0	3	1	160	1	1	1	1	60	60 - 79	1	421	7	1	1	0	0	0	0	0	4	5	1	0	1	0	0	4	1	98	110	24	98	38	8	24	12.7
2	1	1	1	1	0	Right	All Over	0	0	1	0	0	0	1	1	143	0	0	1	1	76	60 - 79	1	530	7	1	1	1	0	0	0	1	1	3	0	0	0	0	0	4	0	100	74	18		36.8
2	0	0	0	0	1	Right	Lower	1	0	0	0	0	0	0	1	140	1	1	1	1	49	40 - 59	1	423	15	1	1	0	0	0	1	0	13	15	1	0	0	0	0	3	1	97	88	18	93	36.8	31	39	5
1	0	0	0	1	1	Both		1	0	1	0	0	0	3	0	197	1	1	1	1	59	40 - 59	1	441	24	1	1	0	0	0	0	0	14	16	1	0	1	0	0	3	1	89	89	18		38.6	19	29	4.8
2	1	0	1	0	0	Left	Lower	1	1	1	1	0	0	6	1	149	1	1	1	1	67	60 - 79	1	388	7	1	1	0	0	1	0	0	3	5	1	0	0	0	0	4	1	96	95	19		37.2	12	16	4.7
1	0	0	0	1	0	Left	Lower	1	1	1	1	0	0	4	1	139	0	0	1	1	57	40 - 59	1	432	15	1	0	1	0	0	1	0	5	6	0	0	0	0	0	3	1	99	73	18		37	18	24	1.3
2	1	1	0	1	0	Both	All Over	0	0	1	0	0	0	1	1	168	1	1	1	1	69	60 - 79	1	383	13	1	1	1	1	0	1	0	7	9	0	0	0	0	0	3	1	95	94	17		37.1	20	25	4
2	1	0	0	0	0	Both		1	1	0	0	0	0	0	0	175	1	1	1	1	60	60 - 79	1	416	8	1	1	0	0	1	0	0	-1	1	1	0	0	0	0	1	1	86	95	21		37.5	82	76	3.3
1	1	0	0	0	1	Right	Lower	1	1	1	1	0	0	4	1	169	1	1	1	1	81	≥80	0		29	0	1	0	0	0	0	0	6	9	1	0	0	0	0	3	1	97	84	22		36.8	55	59	4.5
1	0	1	1	1	0	Both	Lower	0	0	0	0	0	0	0	1	127	1	1	1	1	27	< 40	1	392	15	0	1	1	0	0	0	0	12	13	0	0	0	0	0	3	1	100	78	17		36.9	27	22	3.1
2	0	1	0	1	0	Both	Lower	0	0	0	0	0	0	0	1	135	1	1	1	1	55	40 - 59	1	430	19	0	1	0	0	0	0	0	14	15	0	0	0	0	0	3	0	100	81	18		36.6
1	0	0	0	0	1	Both		1	0	0	0	0	0	0	1	192	1	1	1	1	59	40 - 59	1	449	25	1	1	0	0	1	0	0	8	8	1	0	0	0	0	3	1	95		20	110		29	58	4.5
2	1	0	0	0	0	Right	Lower	0	0	1	0	0	0	1	1	159	1	1	1	1	60	60 - 79	1	349	14	1	1	0	0	0	0	0	4	13	1	0	0	0	0	3	1	96	122	24	104	38.7	19	42	5.2
1	0	0	0	0	1	Both	Lower - Middle	1	1	1	1	0	0	4	1	194	1	1	1	1	49	40 - 59	1	389	18	1	1	1	0	0	1	0	10	15	0	0	0	0	0	3	1	98	84	22	111	37.2	64.5	68	5.7
2	1	0	1	1	0	Both		1	0	0	0	0	0	1	0	180	1	1	1	1	65	60 - 79	1	429	17	1	1	0	0	0	0	0	6	7	1	0	1	0	0	3	1	94	110	20		39.7	19	38	3
1	0	1	0	1	1	Both	Lower - Middle	1	0	1	0	0	0	2	0	169	1	1	1	1	59	40 - 59	1	382	23	1	1	0	0	0	0	0	5	8	1	0	1	0	0	2	1	89	92	23	103	36.4	27	32	11.2
1	1	0	0	1	0	Both	Lower - Middle	1	1	0	0	0	0	1	0	156	1	1	1	1	66	60 - 79	1	407	12	1	1	0	0	0	1	0	4	6	1	0	0	0	0	3	1	93	72	20		37.4	131	133	4.1
1	0	0	0	1	0	Both	Lower	0	0	1	0	0	0	1	0	151	1	1	1	1	45	40 - 59	1	452	16	1	1	0	1	0	0	0	7	12	1	0	0	0	0	3	1	92	106	18	87	37	32	30	3.1
1	0	0	0	0	1	Both		1	0	0	1	0	0	2	0	155	1	1	1	1	53	40 - 59	1	407	25	1	1	1	1	0	0	0	7	9	1	0	0	0	0	1	1	94	122	24		38.3	29	39	5.4
2	0	1	1	0	1	Both	Lower - Middle	1	0	0	0	0	0	0	1	126	1	1	1	1	35	< 40	1	421	11	1	1	0	0	0	0	0	5	5	0	0	0	0	0	4	0	100	86	16		36.8
2	0	1	1	0	1	Left	Upper	0	1	1	0	0	0	2	1	158	1	1	1	1	57	40 - 59	1	437	1	0	0	0	0	1	0	0	-9	3	0	1	0	0	0	2	1	99	81	18		36.7	30	26	2.6
1	0	0	0	1	0	Right	Lower	1	0	1	0	0	0	1	1	180	1	1	1	1	57	40 - 59	1	380	8	1	1	0	0	0	0	0	0	3	0	0	0	0	0	3	1	97	140	24	105	37.4	22.1	30	10.5
2	1	0	0	1	0	Both	Lower - Middle	0	1	0	0	0	0	2	0	192	1	1	1	1	65	60 - 79	1	463	9	1	1	1	0	0	0	0	7	8	1	1	1	0	0	4	1	80	95	22		37.9			3.7
2	0	0	0	1	0	Both		1	1	1	0	0	0	2	0	200	1	1	1	1	55	40 - 59	1	430	17	1	1	0	0	0	0	0	10	11	1	0	0	0	0	3	1	92	128	28	103	38.3	190	146	11.1
2	0	0	0	0	1	Right	Lower	1	0	0	0	0	0	0	1	127	1	1	1	1	29	< 40	1	479	18	1	1	1	0	0	1	0	11	12	1	0	0	0	0	1	1	100	94	16	84	37	34	42	1
2	0	1	1	1	0	Both	All Over	0	0	0	0	1	0	2	1	130	1	1	1	1	46	40 - 59	0		11	0	1	0	0	0	0	0	4	5	0	0	0	0	0	3	1	100	78	18		36.6
2	0	0	0	0	0	Both	Lower - Middle	0	0	1	0	0	0	1	1	154	1	1	1	1	39	< 40	1	368	13	1	1	0	0	0	0	0	5	10	1	0	0	0	0	3	1	97	97	17		38.4	42.8	54	2.2
2	1	1	0	0	0	Both	Lower	0	0	1	0	0	0	2	1	175	1	1	1	1	66	60 - 79	1	474	4	1	1	0	0	0	0	0	3	5	1	1	0	0	0	1	1	100	98	18		37.3	15	20	7.4
2	0	1	1	1	0	Left	All Over	0	0	1	0	0	0	2	1	141	0	1	1	1	49	40 - 59	1	421	5	0	0	1	0	0	0	0	4	7	0	1	0	0	0	2	0	99	82	18	83	36.9	15	21	3.7
2	0	0	0	1	0	Right	Middle	0	0	0	0	0	0	0	0	142	1	1	1	1	39	< 40	1	447	14	1	1	1	0	0	0	0	8	10	1	0	0	0	0	3	1	93	94	18		36.3	28	26	3.6
1	0	0	0	0	1	Both	Lower - Middle	0	1	1	0	0	0	1	1	155	1	1	1	1	54	40 - 59	0		14	1	1	0	0	0	0	0	6	11	1	0	0	0	0	3	1	96	97	22		37.2	28	43	1.5
1	0	0	0	0	0	Left	Lower	0	0	0	0	0	0	0	1	112	1	1	1	1	21	< 40	1	467	12	1	1	0	0	0	0	0	9	11	0	0	0	0	0	3	0	99	66	17		37	10	15	2.1
2	0	0	0	1	1	Both	Lower	1	0	1	0	0	0	1	1	168	1	1	1	1	50	40 - 59	1	435	4	1	1	0	0	0	0	0	3	4	0	0	0	0	0	2	1	97	110	17	93	37.8	30.8	34	3
2	0	0	0	1	0	Left	Upper	0	0	0	0	0	0	0	1	160	1	1	1	1	43	40 - 59	1	420	12	1	1	1	0	0	0	0	2	2	1	0	0	0	0	1	1	99	114	16	101	39	39	34	4.8
1	1	0	0	1	0	Both	Lower - Middle	0	0	0	0	0	0	0	1	182	1	1	1	1	62	60 - 79	1	460	9	1	0	1	0	0	0	0	2	4	1	0	0	0	0	4	1	95	120	20		39.1	27.8	55	6.7
1	1	0	0	1	0	Both		1	1	1	1	0	0	4	0	194	1	1	1	1	63	60 - 79	1	446	40	0	0	0	0	0	0	0	3	4	0	0	0	0	0	4	1	84	100	28	113	34.6	20	41	4.3
2	1	0	0	1	0	Both	Lower - Middle	0	1	1	0	0	0	1	0	154	1	1	1	1	71	60 - 79	1	423	8	0	1	0	0	0	0	0	6	6	0	0	0	0	0	3	1	94	103	20		36.7
2	1	0	0	1	0	Both		1	0	0	0	0	0	1	0	165	1	1	1	1	65	60 - 79	1	466	61	0	1	0	0	1	0	0	3	4	0	0	0	0	0	3	1	92	91	20		37.6	53	61	6.7
1	0	0	0	0	0	Both	Lower	0	0	0	0	0	0	0	0	132	1	1	1	1	38	< 40	0		20	1	1	1	0	0	0	0	13	14	1	0	0	0	0	3	1	92	116	28	78	38.6	105	116	7.1
2	0	0	0	0	0	Right	Lower - Middle	0	0	1	0	0	0	1	1	135	1	1	1	1	46	40 - 59	1	373	5	1	1	0	0	0	0	0	6	6	1	0	0	0	0	3	1	97	95	18		37.3
2	0	0	0	0	1	Both	Lower - Middle	0	0	0	0	0	0	0	1	180	1	1	1	1	43	40 - 59	1	405	8	1	1	1	0	0	0	0	5	5	1	0	0	0	0	4	1	95	102	22		37.2	23	24	7.1
2	0	0	0	0	0	Both	Lower - Middle	1	0	1	0	0	0	1	0	163	1	1	1	1	58	40 - 59	1	397	19	1	1	1	0	0	0	0	7	8	1	0	0	0	0	3	1	94	83	18	88	37.3	20	32	4.3
2	0	0	0	1	0	Both	Lower - Middle	0	0	0	0	0	0	0	1	132	1	1	1	1	53	40 - 59	1	408	15	1	1	1	0	0	0	0	7	8	1	0	0	0	0	4	1	100	102	20		39.3			5.2
2	0	0	1	0	0	Left	Lower - Middle	0	0	0	0	0	0	0	1	126	1	1	1	1	25	< 40	1	414		0	0	0	0	0	0	0			0	0	0	0	0	3	0	99	79	17		36.5
1	0	0	0	0	0	Both	Lower - Middle	0	1	1	1	0	0	4	0	194	1	1	1	1	58	40 - 59	1	397	18	1	1	1	0	0	1	0	4	4	1	0	0	0	0	4	1	90	84	22	96	37.5	19	57	9.3
2	1	0	0	1	0	Right	Lower	1	1	1	0	0	0	2	1	179	1	1	1	1	62	60 - 79	1	428	11	1	1	0	0	0	0	0	3	5	1	0	0	0	0	4	1	95	74	25	89	37.7	54	59	4.4
2	0	0	0	1	0	Both	Lower	0	1	1	0	0	0	2	1	174	1	1	1	1	36	< 40	1	441	12	1	1	0	1	0	0	0	4	8	1	0	0	0	0	1	1	99	120	18		37.7	36	29	8.3
2	1	0	0	0	1	Both	Lower - Middle	1	0	0	0	0	0	0	1	159	1	1	1	1	67	60 - 79	1	442	15	1	1	0	0	0	0	0	5	6	1	0	0	0	0	3	1	98	90	17		38.3	72	63
2	1	0	0	1	0	Both		0	1	1	0	0	0	1	0	187	1	1	1	1	65	60 - 79	1	427	21	1	1	0	0	0	0	0	7	7	1	0	0	0	0	4	1	93	104	20		37.4	79	130	2.9
2	0	0	0	0	1	Both	Lower	0	0	0	0	0	0	0	1	131	1	1	1	1	47	40 - 59	1	408	21	1	1	0	0	0	0	0	8	9	1	0	0	0	0	3	1	97	80	18		36.6	26	34	2.6
1	1	1	1	1	1	Both	Lower	0	0	1	0	0	0	2	1	207	1	0	1	1	78	60 - 79	1	453	15	1	0	0	0	0	0	0	0	3	1	1	0	0	0	4	1	99	85	17		36.7	28	32	3.4
2	0	0	1	0	0	Both	All Over	0	0	0	0	0	0	0	1	145	1	1	1	1	54	40 - 59	1	434	17	1	1	0	0	0	0	0	11	11	0	0	0	0	0	3	1	99	82	18		36.9
2	1	0	0	1	0	Both	Lower	1	0	0	0	0	0	0	1	167	1	1	1	1	63	60 - 79	1	401	14	1	1	0	0	0	0	0	9	10	1	0	0	0	0	4	1	99	98	17	99	39.1	52	58	6
2	1	0	0	1	0	Both	Lower	0	0	0	0	0	0	0	1	160	1	1	1	1	65	60 - 79	1	439	10	1	1	1	1	0	1	0	8	10	0	0	0	0	0	3	1	99	88	15		36.6	38.8	61	4.2
1	0	0	0	1	0	Both	Lower	1	0	0	0	0	0	0	0	200	1	1	1	1	44	40 - 59	1	456	23	1	1	0	0	0	0	0	4	6	1	0	0	0	0	3	1	92	112	16		37.4	38	54	6.2
2	0	1	1	0	0	Both	All Over	0	0	0	0	0	0	0	1	152	1	1	1	1	48	40 - 59	1	451	1	0	0	0	1	0	0	0	1	2	0	0	0	0	0	3	0	100	85	17	85	36.7
2	0	0	0	0	1	Both	Lower	0	0	1	0	0	0	2	1	171	1	1	1	1	43	40 - 59	1	453	6	0	1	0	0	0	0	0	4	4	0	0	1	0	0	2	1	98	70	18	166	36.4	35	34	7.1
2	0	0	0	1	0	Right	Middle	1	0	0	0	0	0	0	1	139	1	1	1	1	36	< 40	1	433	12	1	1	0	0	0	0	0	10	12	1	0	0	0	0	3	1	99	89	19	85	37.8	25	30	3.3
2	1	0	0	0	1	Both		0	0	0	0	0	0	0	1	124	1	1	1	1	60	60 - 79	1	433		0	0	0	0	0	0	0			0	0	0	0	0	2	1	97	72	20	74	37.1	29	30	2.5
1	0	0	0	1	0	Left	Lower - Middle	0	0	0	0	0	0	0	1	154	1	1	1	1	52	40 - 59	1	405	13	1	1	0	0	1	1	1	9	10	1	0	0	0	0	1	1	100	102	19		37.7	39	45	3.5
1	1	0	0	1	0	Both	Lower	1	1	1	1	0	0	7	0	171	1	1	1	1	60	60 - 79	1	485	5	1	1	0	0	0	0	0	3	4	1	1	0	0	0	4	1	94	104	28		36.9	23	22	6
2	0	0	1	0	0	Both	Lower - Middle	1	1	1	0	0	0	1	1	160	1	1	1	1	54	40 - 59	1	458	14	1	1	0	0	0	0	0	9	11	1	0	0	0	0	3	1	96	81	18	93	37	44	47	3.3
2	1	0	0	0	0	Both	Lower - Middle	0	0	1	0	0	0	1	1	152	1	1	1	1	66	60 - 79	1	428	11	1	1	0	0	0	0	0	7	8	1	0	0	0	0	3	1	98	94	19	90	36.8	27	30	3.5
2	1	0	0	1	0	Both		0	0	0	0	0	0	0	1	140	1	1	1	1	62	60 - 79	1	435	13	1	1	0	1	1	0	1	11	11	1	0	0	0	0	3	0	98	77	20	98	36.9	26	39	2.5
2	0	0	0	1	0	Both	Lower - Middle	1	0	0	0	0	0	0	1	195	1	1	1	1	59	40 - 59	1	433	26	1	1	1	0	0	1	0	5	6	1	0	0	0	0	4	1	97	86	26	114	37.8	44	57	2.4
1	0	0	0	1	0	Both	Lower - Middle	1	0	0	0	0	0	0	1	146	1	1	1	1	47	40 - 59	1	423	21	1	1	0	0	1	0	1	7	7	1	0	0	0	0	3	1	96	104	16		38.1	34	44	4.4
2	0	0	0	0	0	Left	Lower	0	0	1	0	0	0	1	1	145	1	1	1	1	55	40 - 59	1	408	9	1	1	0	0	0	0	0	2	4	1	0	0	0	0	3	1	98	87	19		39	28	44	3.3
2	0	0	0	1	0	Both	Lower	0	0	0	0	0	0	0	1	135	1	1	1	1	35	< 40	1	413	13	1	1	1	0	0	0	0	8	9	1	0	0	0	0	4	1	97	99	20	85	37.2	26.9	74	1.5
1	1	0	0	1	0	Both		1	1	1	0	0	0	1	1	185	1	1	1	1	60	60 - 79	1	403	14	1	1	0	1	0	1	0	9	11	1	0	0	0	0	3	1	100	63	18		39.3	21.1	38	6.6
1	1	0	0	1	0	Both	Middle	1	0	0	0	0	0	0	1	162	1	1	1	1	62	60 - 79	1	374	16	1	1	0	0	0	1	0	3	5	1	0	0	0	0	3	1	99	125	22	100	37.3	114	87	5.5
2	0	0	0	0	0	Left	Middle	1	0	1	0	0	0	1	1	144	1	1	1	1	45	40 - 59	1	426	14	1	1	1	0	1	0	0	9	11	1	0	0	0	0	3	1	98	84	20	107	37.5	48	36	3.7
1	0	0	0	1	0	Both	Lower	1	0	1	0	0	0	1	1	174	1	1	1	1	55	40 - 59	1	387	44	1	1	0	0	0	1	0	14	20	1	0	0	0	0	4	1	99	135	17	100	37.4	32	44	4.5
2	1	0	0	1	0	Both	Lower	0	0	0	0	0	0	0	0	165	1	1	1	1	62	60 - 79	1	424	16	1	1	0	0	0	0	0	14	17	1	0	0	0	0	3	1	92	110	24		38.4	37	66	5.1
1	1	0	0	1	0	Right	Middle	0	0	0	0	1	1	5	1	151	1	1	1	1	63	60 - 79	1	464	35	0	1	0	0	0	0	0	29	29	0	0	0	0	0	3	1	99	87	18	95	36.9	34	35	1.1
2	0	0	0	0	0	Both	Lower - Middle	0	1	0	0	0	0	0	1	128	1	1	1	1	48	40 - 59	1	414	17	1	1	0	0	0	1	0	8	10	1	0	0	0	0	3	1	97	80	18		37.3	149.7	134	3.1
2	0	0	0	0	0	Both	Lower - Middle	0	0	0	0	0	0	0	1	165	1	1	1	1	56	40 - 59	1	465	9	1	1	0	0	0	0	0	3	4	1	0	0	0	0	3	1	95	102	20	99	39	30	30	3.5
2	0	0	0	1	0	Left	Middle	0	0	0	0	0	0	0	1	140	1	1	1	1	44	40 - 59	1	424	6	1	1	0	0	0	0	0	1	2	1	0	0	0	0	4	1	98	102	14	86	38.5	27	28	2.8
1	0	0	0	0	0	Both	All Over	1	0	0	0	0	0	0	0	163	1	1	1	1	58	40 - 59	1	401	16	1	0	0	0	0	0	0	3	7	1	0	0	0	0	3	1	94	124	20		37.7	24	26	6.1
2	0	0	1	0	0	Left	Middle	1	0	0	0	0	0	2	1	148	1	1	1	1	37	< 40	1	490	4	1	1	1	0	0	0	0	2	4	1	1	0	0	0	1	1	99	106	17	85	37	60	58	5
2	0	0	0	0	1	left	Middle	0	0	0	0	0	0	0	1	150	1	1	1	1	36	< 40	1	427	12	1	1	0	0	0	0	1	7	11	1	0	0	0	0	3	1	98	110	18	96	37.8	40	34	1.9
2	0	0	0	1	0	Left	Lower	1	0	0	0	0	0	1	1	155	1	1	1	1	38	< 40	1	444	21	1	1	0	0	0	0	0	6	7	1	0	1	0	0	3	1	97	109	19		38.2	20.9	25	7.8
1	1	0	0	1	0	Both	Lower	1	0	1	1	1	0	7	0	198	1	1	1	1	63	60 - 79	1	433	15	1	0	1	0	0	1	0	2	3	1	1	0	0	0	1	1	94	92	17		37.2	12	17	4.2
1	0	0	0	0	0	Both	Lower - Middle	1	1	1	0	0	0	1	1	147	1	1	1	1	51	40 - 59	1	398	19	1	1	0	0	0	0	0	9	10	0	0	0	0	0	3	1	96	78	14		36.7	51	62	3.5
2	0	0	0	1	1	Right	Lower	0	1	0	0	0	0	0	1	140	1	1	1	1	38	< 40	1	438	6	1	1	1	0	0	0	0	0	1	0	0	0	0	0	3	1	98	80	20		36.7	69	50	3.1
2	0	0	0	0	1	Left	Lower	0	0	0	0	0	0	0	1	128	1	1	1	1	47	40 - 59	1	453	12	1	1	1	0	0	0	0	7	8	1	0	0	0	0	3	1	97	127	22		38.7	35	32	2.2
2	0	0	0	1	0	Both	Middle	0	0	1	0	0	0	1	1	136	1	1	1	1	36	< 40	1	371	14	1	1	1	0	0	0	0	3	5	1	0	0	0	0	3	1	98	114	18	99	38	128	62	3.9
2	0	0	1	0	0	Right	Lower	0	0	0	0	0	0	0	1	146	1	1	1	1	35	< 40	1	424	17	1	1	0	0	0	0	0	2	5	1	0	0	0	0	3	0	100	110	18		39.1	23	32	2.6
1	1	0	0	0	1	Both	Lower	1	0	0	0	0	0	0	0	194	1	1	1	1	60	60 - 79	1	501	17	1	1	0	0	0	1	0	3	3	1	0	0	0	0	3	1	69	145	41	103		24	44	19.8
2	0	0	0	1	0	Both	Lower	1	1	0	0	0	0	1	1	168	1	1	1	1	47	40 - 59	1	459	16	1	1	1	0	0	0	0	5	5	1	0	0	0	0	3	1	96	106	20		38.8			4.9
2	0	0	0	0	0	Both	Lower - Middle	0	0	1	0	0	0	1	1	155	1	1	1	1	54	40 - 59	1	480	22	1	1	1	0	0	0	1	13	15	1	0	0	0	0	3	1	96	100	22		38.1	46	55	6
2	0	1	1	1	1	Both	All Over	1	1	1	0	0	0	1	1	159	1	1	1	1	54	40 - 59	1	411	4	1	1	0	0	0	0	0	1	4	1	0	0	0	0	3	1	95	90	18	102	37.4	25	35	4.3
1	0	0	0	1	0	Both	All Over	1	0	1	1	0	0	4	1	177	1	1	1	1	47	40 - 59	1	455	10	1	1	0	0	0	0	0	1	2	1	0	0	0	0	4	1	99	91	16		37.2	12	21	2.3
2	0	0	0	0	0	Right	Lower	0	0	0	0	0	0	0	1	180	1	1	1	1	48	40 - 59	1	466	9	1	1	1	0	0	0	0	4	4	1	0	0	0	0	3	1	99	87	18		37.2
2	0	0	0	1	0	Right	Lower	0	1	0	1	0	0	4	1	198	1	1	1	1	59	40 - 59	1	434	9	1	0	0	0	0	0	0	2	3	1	0	1	0	0	3	1	97	91	20		38.2	20	27	2.7
2	0	0	1	1	0	Both	Lower - Middle	0	0	0	0	0	0	0	1	177	1	1	1	1	56	40 - 59	1	440	7	1	1	1	0	0	0	0	4	5	1	0	0	0	0	4	1	95	118	22	98	37.5	30	45	7.4
1	1	0	0	1	0	Right	Lower	1	1	1	0	0	1	5	1	166	1	1	1	1	63	60 - 79	1	434	8	1	1	1	0	0	0	0	4	9	1	1	0	0	0	3	1	95	121	18	104	38.8	18	18	5
2	0	0	0	0	0	Both	Upper	0	0	0	0	0	0	0	1	134	1	1	1	1	32	< 40	1	430	11	1	1	0	0	1	0	0	7	10	1	0	0	0	0	3	0	96	115	20	92	36.3	14	22	3.6
2	0	0	0	0	1	Both	Lower - Middle	1	0	1	0	0	0	1	1	174	1	1	1	1	59	40 - 59	1	444	24	1	1	0	0	0	0	0	6	7	0	0	0	0	0	4	1	96	85	17		37.5	19	37	6.2
2	0	0	0	0	0	Right	Lower	0	0	0	0	0	0	0	1	136	1	1	1	1	36	< 40	1	395	8	1	0	0	0	0	0	0	6	9	1	0	0	0	0	3	0	97	97	16	96	36.4	32	32	2.6
2	0	0	0	1	0	Both	Lower - Middle	1	0	1	0	0	0	1	1	137	1	1	1	1	51	40 - 59	1	467	15	1	1	0	0	0	0	0	3	4	1	0	0	0	0	3	1	97	91	20	91	38.3	58	101	3.6
2	0	0	1	1	0	Both	Lower - Middle	1	0	1	0	0	0	1	1	153	1	1	1	1	41	40 - 59	1	454	17	1	1	1	0	0	0	1	7	7	1	0	0	0	0	3	1	96	115	20		39.4
2	1	0	0	1	0	Right	Lower	0	0	0	0	0	0	0	1	172	1	1	1	1	68	60 - 79	1	404	8	1	0	0	0	0	0	0	1	3	1	0	0	0	0	3	1	96	98	22		39.6	17	26	2.3
2	0	0	0	1	0	Both	Lower - Middle	0	0	0	0	0	0	0	1	147	1	1	1	1	57	40 - 59	1	417	16	1	1	0	1	0	0	0	7	8	1	0	0	0	0	4	1	99	118	24	102	39.3			4.2
1	0	0	0	0	1	Right	Lower - Middle	1	1	0	0	0	0	0	0	145	1	1	1	1	46	40 - 59	1	388	8	1	1	0	0	1	1	0	1	4	1	0	0	0	0	1	1	91	109	14	94	38.9	41	36	8.1
2	0	0	0	0	0		Lower	1	0	0	0	0	0	0	1	163	1	1	1	1	34	< 40	1	369	9	1	1	0	0	0	1	1	7	8	1	0	0	0	0	3	1	98	101	24	101	39.1	73	113	3.5
2	0	0	0	0	1	Both	Lower	1	0	0	0	0	0	0	1	143	1	1	1	1	37	< 40	1	438	11	1	1	1	1	0	0	0	3	4	1	0	0	0	0	3	1	95	126	19	98	39.3	21	31	4.1
2	0	0	0	0	0	Both	Lower	0	0	0	0	0	0	0	1	123	1	1	1	1	47	40 - 59	1	429	12	1	1	0	0	0	0	0	9	11	0	0	0	0	0	4	1	95	77	20	78	37.2	38.2	38	2.8
2	0	0	0	1	0	Left	Lower	1	0	1	0	0	0	1	1	152	1	1	1	1	45	40 - 59	1	428	19	1	1	0	0	0	0	0	14	16	1	0	0	0	0	3	1	95	108	17	85	37.3	25	21	4.9
1	1	0	0	1	0	Left	Lower	0	1	0	0	0	0	0	1	142	1	0	1	1	65	60 - 79	1	421	25	1	1	1	0	0	0	0	22	24	0	0	0	0	0	3	0	99	102	18		36.9	16
2	0	0	1	0	1	Both	Lower - Middle	0	0	0	0	0	0	1	1	156	1	1	1	1	51	40 - 59	1	437		0	0	0	0	0	0	0			0	0	1	0	0	3	1	98	106	16	104	37	35	25	5.6
2	0	1	1	1	1	Left	Upper	1	0	0	0	0	0	1	1	151	1	1	1	1	40	40 - 59	1	445	9	1	1	0	0	1	0	0	7	9	0	0	1	0	0	4	1	95	104	18	104	36.9	30	26	3.4
2	0	0	0	1	0	Both	Lower	0	0	0	0	0	0	0	1	171	1	1	0	1	42	40 - 59	1	418	13	1	1	1	0	0	0	0	7	10	1	0	0	0	0	4	1	96	113	24	113	38.6	15		2.7
2	0	0	0	1	0	Both	Lower - Middle	1	0	0	0	0	0	0	1	140	1	1	1	1	40	40 - 59	1	361	8	1	0	0	0	0	0	0	3	5	1	0	0	0	0	4	0	96	121	18	95	37.9	75	67	4.7
1	0	0	0	1	0	Both	Lower - Middle	0	0	0	0	0	0	0	1	143	1	1	1	1	38	< 40	1	409	8	1	0	0	0	0	0	0	4	7	1	0	0	0	0	3	1	100	101	16		37.8	70.2	161	4.1
2	0	0	0	1	0	Both	Lower - Middle	0	0	0	0	0	0	0	1	144	1	1	1	1	48	40 - 59	1	435	7	1	1	1	1	0	0	0	2	5	1	0	0	0	0	3	1	97	104	19	89	38.3	29.9	46	5.9
2	0	0	0	1	0	Both	Lower	1	0	0	0	0	0	1	1	128	1	1	1	1	41	40 - 59	1	406	4	1	1	0	1	0	1	0	6	6	1	0	1	0	0	3	1	98	105	18		36.7
2	0	0	0	0	0	Both	Middle	0	0	0	0	0	0	0	1	147	1	1	1	1	43	40 - 59	1	388	9	0	1	0	0	0	0	0	5	6	0	0	0	0	0	4	1	99	116	18	118	37.3			5.4
1	0	0	0	0	1	Both		1	0	1	0	0	0	1	1	154	1	1	1	1	48	40 - 59	0		17	1	1	0	0	0	0	0	10	11	0	0	0	0	0	1	1	96	89	25	103	37.3	38	28	9.8
1	1	0	0	0	0	Both	Lower - Middle	1	0	0	0	0	0	0	1	186	1	1	1	1	74	60 - 79	1	380	56	1	1	1	1	1	1	0	8	9	1	0	0	0	0	2	1	98	101	20	115	38	40	67	3.4
2	0	0	0	1	1	Both	Lower	0	0	0	0	0	0	0	1	158	1	1	1	1	58	40 - 59	1	397	12	1	1	1	0	0	0	0	10	11	1	0	0	0	0	1	1	95	80	24	93	37.9	26	29	3.5
2	0	0	0	1	1	Both	Lower	1	0	1	0	0	0	1	1	169	1	1	1	1	59	40 - 59	1	489	42	1	1	1	0	0	0	0	31	32	1	0	0	0	0	4	1	96	101	19		38.3	20	26	4.3
2	1	0	0	1	0	Both		1	0	1	0	0	0	1	1	165	1	1	1	1	64	60 - 79	1	438	15	1	1	0	0	0	0	0	10	10	1	0	0	0	0	3	1	97	79	20		37.8	20	33	4.9
2	0	0	0	1	0	Left	Upper	1	0	1	0	0	0	1	1	143	1	1	1	1	45	40 - 59	1	484	13	1	1	0	1	0	0	0	3	5	1	0	0	0	0	4	1	98	122	22		39	55	33	6.9
2	0	0	0	0	1	Both		0	0	0	0	0	0	0	1	150	1	1	1	1	43	40 - 59	1	403	17	1	1	0	0	0	0	0	8	10	1	0	0	0	0	3	1	95	92	20		38.3	82.6	77	10.9
1	0	0	0	1	0	Both	Lower - Middle	1	0	0	0	0	0	0	1	178	1	1	1	1	43	40 - 59	1	448	25	1	1	0	0	0	0	0	0	3	1	0	0	0	0	4	1	99	78	19		36.6	74	60	1.8
2	0	0	0	0	1	Both	All Over	0	0	0	0	0	0	0	1	135	1	1	1	1	36	< 40	1	388	17	0	1	0	0	0	0	0	10	10	0	0	0	0	0	4	1	96	77	17		36.6
2	0	0	0	1	0	Both	Lower - Middle	1	0	1	0	0	0	2	1	160	1	1	1	1	41	40 - 59	1	402	8	1	1	0	0	0	0	0	6	7	1	0	0	0	0	3	1	99	112	26		38.1	26	37	4.9
2	0	0	0	1	0	Both	Lower - Middle	0	0	1	0	0	0	2	1	161	1	1	1	1	55	40 - 59	1	386	17	1	1	0	0	0	0	0	10	12	1	0	0	0	1	3	1	97	102	22		37.9	114	80	3.9
2	0	0	0	0	1	Both	Lower	0	0	0	0	0	0	0	1	136	1	1	1	1	40	40 - 59	1	422	9	1	1	0	0	0	0	0	3	4	1	0	0	0	0	3	1	95	94	20		37.7	56	55	2.4
2	0	0	0	0	0	Left	Middle	1	0	0	0	0	0	0	1	136	1	1	1	1	56	40 - 59	1	416	5	1	1	0	0	0	0	0	3	5	1	0	0	0	0	3	1	97	104	20	88	38.1	52	48	3.4
1	0	0	0	0	1	Left	Middle	0	0	0	0	0	0	0	1	156	1	1	1	1	50	40 - 59	1	450	13	1	1	1	0	0	0	0	6	7	1	0	0	0	0	3	1	98	124	20		36.9			4.6
1	0	0	0	0	1	Both		0	1	1	0	0	0	1	1	159	1	1	1	1	42	40 - 59	0		14	1	1	0	0	0	0	0	7	11	1	0	0	0	0	3	1	96	94	19		37.2	72	31	6.6
1	1	0	0	1	0	Both	Lower - Middle	1	1	1	0	0	0	1	0	466	1	1	1	1	62	60 - 79	1	375	40	1	1	0	0	0	0	0	2	10	1	0	0	0	0	1	1	94	101	24		38.8	104.3	115	5.8
1	0	0	0	0	0	Both	Lower - Middle	1	0	0	0	0	0	0	1	155	1	1	1	1	53	40 - 59	1	383	17	1	1	0	0	0	0	0	7	9	1	0	0	0	0	4	1	97	88	22		37.7	24	51	3.3
2	0	0	0	0	0	Both	Lower	1	1	1	0	0	0	3	1	137	1	1	1	1	47	40 - 59	1	449	9	0	0	0	0	0	0	0	6	10	0	1	0	0	0	4	1	97	74	18		36.1	30.3	45	1.6
2	0	0	0	1	0	Right	Lower	0	0	0	0	0	0	0	1	152	1	1	1	1	36	< 40	1	415	5	1	1	0	0	0	0	0	2	3	1	0	0	0	0	3	1	95	107	17	85	37.4	39	31	4.1
2	0	0	0	1	0	Both	Lower - Middle	1	0	0	0	0	0	0	1	182	1	1	1	1	48	40 - 59	1	456	15	1	1	1	0	0	0	0	4	5	1	0	0	0	0	3	1	98	110	14		36.6	32	47	4
2	0	0	0	1	1	Both	Lower	1	1	1	0	0	0	2	0	147	1	1	1	1	55	40 - 59	1	445	13	1	1	0	0	1	0	0	5	8	1	1	0	0	0	3	1	91	99	18	112	37.6	28	32	7.8
2	0	0	0	0	0	Right	Upper - Middle	1	0	1	0	0	0	2	1	142	1	1	1	1	31	< 40	1	416	9	1	1	1	1	0	0	0	3	6	1	0	1	0	0	1	1	98	95	21	90	38			4.7
2	0	0	1	1	0	Both	Middle	1	0	0	0	0	0	0	1	122	1	1	1	1	29	< 40	1	405	36	1	1	0	0	0	0	0	30	31	0	0	0	0	0	4	1	98	74	20		36.7	5	13	4.4
1	1	0	0	1	0	Both	Lower - Middle	1	0	1	0	0	0	2	1	140	1	1	1	1	68	60 - 79	1	429	11	1	1	0	0	1	0	0	3	5	1	0	1	0	0	4	1	95	86	29	89	38.4	69	85	7.6
2	0	1	1	1	0	Both	Lower	0	0	0	0	0	0	0	1	158	1	1	1	1	44	40 - 59	0		12	0	0	0	0	0	0	0	12	12	0	0	0	0	0	2	1	100	96	18	89	37
2	0	0	0	1	0	Both		1	0	0	0	0	0	0	1	135	1	1	1	1	36	< 40	1	444	11	1	1	0	1	0	0	0	5	6	1	0	0	0	0	3	1	98	110	18	89	36.8	97.3	60	3.3
2	0	0	0	0	0	Left	Lower	0	0	0	0	0	0	0	1	140	1	1	1	1	35	< 40	1	432	9	1	1	0	1	0	0	0	5	6	1	0	0	0	0	3	1	99	106	19	90	37.2	43	63	6.2
2	0	0	0	0	0	Both	Lower	0	0	0	0	0	0	0	1	129	1	1	1	1	43	40 - 59	1	456	12	1	1	0	0	0	1	0	7	7	1	0	0	0	0	4	1	98	96	18		37.6
2	0	0	0	0	1	Right	Lower	0	0	0	0	0	0	0	1	132	1	1	1	1	44	40 - 59	1	417	7	1	1	1	1	0	0	0	1	5	1	0	0	0	0	3	1	98	104	14	91	38.6	56	30	2.3
2	0	0	0	0	1	Both		1	0	0	0	0	0	0	1	190	1	1	1	1	45	40 - 59	1	411	18	1	1	1	0	0	0	0	1	2	1	0	0	0	0	1	1	95	95	19		38.4	28	37	4.8
1	0	1	1	1	1	Both	All Over	1	0	0	0	0	0	0	1	127	1	1	1	1	58	40 - 59	1	445	8	0	1	1	1	0	0	1	3	3	0	0	0	0	0	4	1	98	80	18		37.5	40	68	4.6
2	0	0	0	0	0	Right	Lower	0	0	0	0	0	0	0	1	130	1	1	1	1	48	40 - 59	1	397	1	1	1	0	0	0	0	0	0	1	1	0	0	0	0	3	1	100	90	18		38.5	23	37	2.3
1	0	0	0	1	0	Both	Lower - Middle	0	0	1	0	0	0	1	1	168	1	0	1	1	51	40 - 59	1	473	15	1	1	0	0	0	0	0	12	12	0	0	0	0	0	4	1	95	90	18		37	31	23	2.8
2	0	0	0	1	0	Both	Lower	0	0	1	0	0	0	1	1	129	1	1	1	1	45	40 - 59	1	412	9	1	1	0	0	0	0	0	6	17	1	0	0	0	0	3	1	98	84	18	84	37.6	20	16	4.5
1	0	0	0	0	1	Both	Lower	0	0	1	0	0	0	1	1	163	1	1	1	1	46	40 - 59	1	454	10	1	0	0	0	0	0	0	8	9	1	0	0	0	0	3	1	98	114	18		38.3	44	29	0.7
2	0	0	0	1	0	Both	Lower - Middle	1	0	0	0	0	0	0	0	154	1	1	1	1	44	40 - 59	1	430	14	1	1	0	0	0	1	1	6	9	1	0	0	0	0	3	1	94	99	20	98	36.7	53	52	4.1
2	0	0	0	1	1	Right	Upper	0	0	0	1	0	0	2	1	156	1	1	1	1	50	40 - 59	1	405	4	1	1	0	0	0	0	0	2	3	1	0	0	0	0	2	0	98	94	20	118	39	35.5	26	3.2
1	0	0	0	0	1	Both		0	0	0	0	0	0	0	1	163	1	1	1	1	39	< 40	1	382	9	1	1	0	1	0	0	0	7	16	1	0	0	0	0	3	1	100	88	18	103	38.2	41	50	5.3
2	0	0	0	1	0	Both	Lower - Middle	0	0	0	0	0	0	0	1	143	1	1	1	1	38	< 40	1	417	11	1	1	0	1	0	0	0	3	4	1	0	0	0	0	3	1	98	104	19		37.2	21.9	35	3.3
2	0	0	0	1	0	Both		0	0	0	0	0	0	0	1	152	1	1	1	1	42	40 - 59	1	437	16	1	1	0	0	0	0	0	7	8	1	0	0	0	0	3	1	99	112	18	101	39.5	34	28	12
1	0	0	0	1	0	Both	Lower - Middle	0	0	1	0	0	0	1	0	159	1	1	1	1	57	40 - 59	1	403	19	1	1	0	0	0	0	0	2	3	1	0	0	0	0	2	1	89	125	24		39.6	50	56	4.4
2	0	0	0	1	0	Both	Upper	1	0	0	0	0	0	0	1	150	1	1	1	1	46	40 - 59	1	433	10	1	1	0	0	0	0	0	6	6	1	0	0	0	0	4	1	98	94	18		37.6	18	27	4.2
2	0	0	1	0	0	Both		0	0	0	0	0	0	0	1	124	1	1	1	1	40	40 - 59	1	412	13	1	1	1	0	0	0	0	7	8	1	0	0	0	0	3	1	99	108	21	93	37.7	75	92	2
2	0	0	0	1	0	Left	Lower	0	0	0	0	0	0	0	1	132	1	1	1	1	39	< 40	1	412	9	1	1	0	0	0	0	0	4	6	1	0	0	0	0	3	1	99	92	19	93	38.9			3.3
2	0	0	0	1	0	Both		0	0	0	0	0	0	0	1	132	1	1	1	1	45	40 - 59	1	429	13	1	1	0	0	0	0	0	13	14	0	0	0	0	0	4	1	97	99	18	85	36.9	57.4	44	2.6
2	0	0	0	1	0	Right	Middle	0	0	1	0	0	0	1	1	140	1	1	1	1	43	40 - 59	1	418	4	1	1	0	0	0	0	0	1	2	1	0	0	0	0	3	1	98	102	17	85	37	16	16
1	0	0	0	1	0	Right	Lower	0	0	0	0	0	0	0	1	133	1	1	1	1	33	< 40	0		14	1	1	0	0	0	0	0	3	12	1	0	0	0	0	3	1	98	105	16	86	38.8	21	21	7
2	0	0	0	1	0	Right	Lower	0	0	0	0	0	0	0	1	125	1	1	1	1	38	< 40	1	462	10	1	0	1	0	0	1	0	4	5	1	0	0	0	0	3	1	96	95	24		38.9	18	25	5.9
2	0	0	0	0	0	Left	Lower - Middle	1	1	0	0	0	0	0	1	162	1	1	1	1	53	40 - 59	1	410	7	1	1	0	0	0	0	0	4	7	1	0	0	0	0	3	1	96	113	22	104	37.9	52	37	6.2
2	1	0	0	1	0	Right	Lower	0	0	0	0	0	0	0	1	142	1	1	1	1	62	60 - 79	1	364	14	1	1	1	0	0	0	0	7	11	1	0	0	0	0	3	1	96	102	18	88	36.9	12.7	16	3.6
2	0	0	0	0	1	Both		0	0	0	0	0	0	0	1	134	1	1	1	1	45	40 - 59	1	435	9	1	1	1	0	0	0	0	5	5	1	0	0	0	0	3	1	100	108	18	86	39.4	66	67	6.6
1	0	0	0	1	0	Both	Lower - Middle	1	0	0	0	0	0	0	0	159	1	1	1	1	48	40 - 59	1	460	18	1	1	1	0	0	0	0	5	5	1	0	0	0	0	3	1	94	95	19		38	99	43	3.5
2	0	0	0	0	0	Both		1	0	0	0	0	0	0	1	150	1	1	1	1	44	40 - 59	1	415	11	1	1	1	0	0	0	0	7	8	1	0	0	0	0	4	1	97	87	17		37.5	31.8	45	3.4
2	0	0	0	0	1	Right	Lower	1	0	1	0	0	0	1	1	148	1	1	1	1	38	< 40	1	384	21	1	1	1	0	0	0	0	7	7	1	0	0	0	0	4	1	99	102	18		39.4
2	0	1	0	1	1	Both	All Over	0	0	0	0	0	0	0	1	162	1	1	1	1	35	< 40	1	378	14	1	0	0	0	0	0	0	1	4	1	0	0	0	0	3	1	97	131	23	98	38	26	29	12
2	0	0	1	0	0	Both		0	0	0	0	0	0	0	1	151	1	1	1	1	36	< 40	1	413	7	1	1	0	0	0	0	0	1	2	1	0	0	0	0	3	1	100	99	20		39.3	14	20	5.1
2	0	0	0	1	0	Both	Lower	1	0	0	0	0	0	0	1	132	1	1	1	1	34	< 40	1	412	5	1	1	1	0	0	0	0	3	4	1	0	0	0	0	3	1	99	89	16		37.4	30	26	4.4
2	1	0	0	0	0	Left	Lower	0	0	0	0	0	0	0	1	155	1	1	1	1	60	60 - 79	1	321	12	1	1	0	0	0	0	0	9	11	1	0	0	0	0	3	1	97	120	20	100	37.9	28	34	4.2
2	0	0	0	1	0	Right	Middle	0	0	0	0	0	0	0	1	134	1	1	1	1	34	< 40	1	376	7	1	0	0	0	0	0	0	2	3	1	0	0	0	0	4	1	98	92	20	86	38.8	48	32	2.7
2	1	0	0	1	0	Both	Lower	0	0	0	0	0	0	1	0	157	1	1	1	1	64	60 - 79	1	405	5	1	1	0	0	0	0	0	3	4	1	1	0	0	0	3	1	91	120	22		37.9	17	28	13.4
2	0	0	0	1	1	Both	Lower - Middle	1	0	0	0	0	0	1	1	163	1	1	1	1	50	40 - 59	1	406	19	1	1	0	0	0	0	0	1	2	1	0	1	0	0	3	1	97	100	15	112	38	25	22	5.3
2	0	0	1	0	0	Right	Middle	0	0	0	0	0	0	0	1	141	1	1	1	1	40	40 - 59	1	409	8	1	1	0	0	0	1	0	3	5	1	0	0	0	0	3	1	99	119	18	91	37.8	22	27	4
1	0	0	0	1	0	Left	Lower	0	0	0	0	0	0	0	1	152	1	1	1	1	50	40 - 59	1	401	19	1	0	0	0	0	1	1	7	7	1	0	0	0	0	4	1	98	87	18		37.9	21	31	3.5
1	0	0	0	0	0	Both	All Over	1	0	0	0	0	0	0	0	140	1	1	1	1	40	40 - 59	1	379	6	1	1	0	0	0	0	0	0	1	1	0	0	0	0	3	1	91	111	19	89	39.3	56	61
2	0	0	0	1	0	Both	Lower - Middle	0	0	0	0	0	0	0	1	146	1	1	1	1	43	40 - 59	1	376	14	1	1	0	0	0	0	0	10	11	1	0	0	0	0	3	1	97	112	18		38.2	81	77	5
2	0	0	0	1	0	Left	Middle	1	0	1	0	0	0	1	1	183	1	1	1	1	48	40 - 59	1	401	14	1	1	0	0	0	0	0	6	7	0	0	0	0	0	3	1	97	88	18		36.9			3.9
1	0	0	0	1	0	Both	All Over	0	0	0	0	0	0	0	1	132	1	1	1	1	49	40 - 59	1	421	10	1	1	0	1	0	1	0	7	10	1	0	0	0	0	2	1	99	101	23	82	37.8	30	40	2.7
2	0	0	0	0	1	Left	Lower	1	0	0	0	0	0	1	1	135	1	1	1	1	35	< 40	1	374	14	1	1	0	0	1	0	0	0	1	0	1	0	0	0	4	1	99	77	17		36.9	19	19	8.7
2	0	0	0	0	1	Both	Lower	0	0	1	0	0	0	1	0	151	1	1	1	1	31	< 40	1	426	12	1	1	0	0	0	1	0	4	4	1	0	0	0	0	3	1	92	135	18	91	38	49	68	7.6
2	0	0	0	1	0	Both		1	0	0	0	0	0	0	1	144	1	1	1	1	34	< 40	1	436	18	1	1	1	0	0	0	0	7	8	1	0	0	0	0	3	1	100	98	19		38.2	48	78	4.1
2	0	0	0	1	0	Right	Lower	0	0	1	0	0	0	1	1	134	1	1	1	1	48	40 - 59	1	402	9	1	1	0	0	0	0	0	4	6	1	0	0	0	0	3	1	97	95	29	87	38.2	25	32	5.9
2	0	0	0	0	0	Both	Middle	0	0	0	0	0	0	0	1	181	1	1	1	1	54	40 - 59	1	379	7	1	1	0	0	0	1	0	1	2	0	0	0	0	0	4	1	97	104	18	114	37.7	39	36	3.9
2	0	0	1	0	0	Right	Lower - Middle	1	0	0	0	0	0	0	1	131	1	1	1	1	35	< 40	1	404	8	1	1	1	0	0	0	0	6	7	1	0	0	0	0	4	1	96	83	20	84	36.6	31.6	37	4.3
2	0	0	0	0	1	Right	Upper	0	0	0	0	0	0	0	1	141	1	1	1	1	37	< 40	1	434	12	1	1	1	0	0	1	1	4	6	1	0	0	0	0	3	1	99	128	19		39	11	30	2
2	0	0	0	1	0	Both	Lower - Middle	0	0	0	0	0	0	0	1	144	1	1	1	1	31	< 40	1	419	7	1	0	1	1	0	0	0	2	8	1	0	0	0	0	3	1	100	128	20		37.3	29	33	3
1	1	0	0	1	0	Both	Lower - Middle	1	0	1	0	0	0	1	1	158	1	1	1	1	63	60 - 79	1	395	14	1	1	0	0	0	0	0	5	8	1	0	0	0	0	3	1	96	98	18		37.7	26.9	45	3.6
2	0	0	0	1	0	Right	Lower - Middle	1	0	0	0	0	0	0	1	134	1	1	1	1	29	< 40	1	437	10	1	1	0	0	0	1	0	6	8	1	0	0	0	0	3	1	98	86	18	89	36.4	70.4	85	2.3
2	0	0	0	1	0	Left	Lower	0	0	1	0	0	0	1	1	160	1	1	1	1	49	40 - 59	1	445	5	1	1	0	0	0	0	0	4	5	1	0	0	0	0	1	0	96	78	14	94	37
2	0	0	0	1	0	Both	Lower - Middle	0	0	0	0	0	0	0	1	142	1	1	1	1	32	< 40	1	431	8	1	1	0	0	0	0	0	4	6	1	0	0	0	0	3	1	98	113	18	95	37.8	49.1	45	7.8
2	0	0	0	1	0	Both	Lower	1	0	1	0	0	0	1	1	168	1	1	1	1	57	40 - 59	1	437	5	1	1	0	0	0	1	0	3	5	0	0	0	0	0	3	1	97	103	18		36.8	24.4	23	5.3
2	0	0	0	1	1	Both	Middle	1	0	0	0	0	0	0	1	196	1	1	1	1	36	< 40	1	403	14	1	1	0	0	0	1	1	4	6	1	0	0	0	0	3	1	98	96	20	118	38.2	28.4	29	3.2
2	0	0	0	1	0	Right	Lower	0	0	1	0	0	0	1	1	139	1	1	1	1	34	< 40	1	436	9	1	1	1	0	0	0	0	7	9	1	0	0	0	0	3	1	97	123	22	97	37.6	37	32	2
2	0	0	0	1	1	Right	Middle	0	0	0	0	0	0	0	1	146	1	1	1	1	52	40 - 59	1	462	21	1	1	0	0	0	0	1	6	8	1	0	0	0	0	3	1	98	114	20	91	38.5	48	35	2.4
2	0	0	0	0	0	Both	Lower	1	0	0	0	0	0	0	1	146	1	1	1	1	52	40 - 59	1	414	12	1	1	0	0	1	0	1	7	8	1	0	0	0	0	4	1	95	121	17	112	37.4	58	77	4.9
2	0	0	1	0	0	Both	Lower - Middle	0	0	1	0	0	0	1	1	143	1	1	1	1	50	40 - 59	1	440	11	1	0	1	0	0	0	0	7	8	1	0	0	0	0	4	1	100	92	17	98	37	28.6	32	4.1
2	0	0	0	0	1	Both	Lower	0	0	0	0	0	0	0	1	117	1	1	1	1	42	40 - 59	1	431	10	1	1	0	0	0	0	0	6	8	1	0	0	0	0	1	1	98	84	14	75	36.6	11	31	1.6
2	0	0	0	0	0	Both	Middle	1	0	0	0	0	0	0	1	149	1	1	1	1	50	40 - 59	1	424	19	1	1	0	0	0	0	0	3	4	1	0	0	0	0	4	1	98	94	20		37.5	41	55	5.2
2	0	0	0	0	1	Both	Lower	0	0	0	0	0	0	0	1	136	1	1	1	1	36	< 40	1	412	5	1	1	1	0	0	0	0	2	4	1	0	0	0	0	3	1	97	116	20	96	36.6	35	40	5.8
2	0	0	1	0	0	Left		0	0	0	0	0	0	0	1	117	1	1	1	1	37	< 40	1	439	10	1	1	1	0	0	0	0	8	9	0	0	0	0	0	4	0	99	75	18	90	36.8	43	37
2	0	0	0	0	0	Both	All Over	1	0	0	0	0	0	0	1	132	1	1	1	1	39	< 40	1	421	3	1	1	0	0	0	0	0	1	3	1	0	0	0	0	3	1	95	121	16	91	37.7	51	52	3.3
2	0	0	0	1	0	Right	Middle	0	0	0	0	0	0	0	1	141	1	1	1	1	28	< 40	1	408	4	1	0	0	0	0	0	0	2	3	0	0	0	0	0	3	1	98	90	15	88	36.7	22	33	2.8
2	0	0	1	0	0	Both	Lower	1	0	0	0	0	0	0	1	130	1	1	1	1	49	40 - 59	1	412	17	1	1	0	0	0	0	1	8	9	1	0	0	0	0	3	1	96	115	26	96	39.2	25	30	3.1
1	0	0	0	1	0	Both	Middle	1	0	0	0	0	0	0	1	152	1	1	1	1	53	40 - 59	1	400	15	1	1	1	0	0	0	0	8	11	1	0	0	0	0	3	1	99	98	22	92	38.5	20	45	3.1
2	0	0	0	1	0	Right	Lower	1	0	0	0	0	0	0	1	145	1	1	1	1	34	< 40	1	402	5	1	1	0	0	0	0	0	3	4	0	0	0	0	0	3	1	98	84	20	95	37.8	20	21	4.3
2	0	0	0	1	0	Both		0	0	0	0	0	0	0	1	148	1	1	1	1	43	40 - 59	1	456	5	1	0	1	0	0	0	0	3	4	1	0	0	0	0	4	1	97	98	18	90	37.5	32.7	41	4.2
2	0	0	0	1	0	Left	Lower	0	0	0	0	0	0	0	1	143	1	1	1	1	43	40 - 59	1	401	10	0	0	1	0	0	0	1	9	9	0	0	0	0	0	3	0	99	67	18		37.1	61	29	3.2
2	0	0	0	0	0	Both		1	0	0	0	0	0	0	1	170	1	1	1	1	40	40 - 59	1	377	15	1	1	0	0	0	0	0	7	9	1	0	0	0	0	3	1	96	99	17	99	39.3	45.5	42	7.4
2	0	0	0	1	0	Right	Middle	0	0	0	0	0	0	0	1	130	1	1	1	1	36	< 40	1	408	6	1	1	0	0	0	0	0	4	6	1	0	0	0	0	4	0	98	69	14	80	36.9	21	23	3.2
2	0	0	0	0	0	Both	Lower	1	0	0	0	0	0	0	1	150	1	1	1	1	40	40 - 59	1	395	11	1	1	0	0	1	0	0	7	8	1	0	0	0	0	3	1	97	111	22	98	37.5	27	46	4.1
2	0	0	0	1	0	Both	Middle	0	0	1	0	0	0	1	1	139	1	1	1	1	36	< 40	1	392	8	1	1	0	0	0	0	0	3	5	1	0	0	0	0	3	1	100	106	24	84	39.3	21.2	17	6.8
2	0	0	0	0	0	Both	Lower	1	0	1	0	0	0	1	1	140	1	1	1	1	44	40 - 59	1	428	6	1	1	1	0	0	0	0	4	4	1	0	0	0	0	3	1	99	89	18		36.9			4.6
2	0	0	0	1	0	Left	Lower	0	0	0	0	0	0	0	1	138	1	1	1	1	34	< 40	1	451	8	1	1	1	0	0	1	0	4	6	1	0	0	0	0	4	1	99	112	23	86	39.1	36	34	3.1
2	0	0	0	1	0	Right	Lower - Middle	0	0	0	0	0	0	0	1	138	1	1	1	1	53	40 - 59	1	466	12	1	1	0	0	0	0	0	7	11	0	0	0	0	0	3	1	97	76	18	89	36.5	24	24	3.5
2	0	0	0	0	0	Both		1	0	1	0	0	0	2	1	180	1	1	1	1	33	< 40	1	446	38	1	1	1	0	0	0	0	8	10	1	0	1	0	0	3	1	96	98	25		36.9	16	36	4.6
2	0	0	0	1	0	Left	Lower	1	0	0	0	0	0	0	1	137	1	1	1	1	30	< 40	1	408	13	1	1	1	0	1	1	1	4	5	1	0	0	0	0	3	1	95	99	20		38.4
2	0	0	0	1	0	Left	Middle	0	0	0	0	0	0	0	1	126	1	1	1	1	45	40 - 59	1	442	13	1	1	1	0	0	0	0	5	6	1	0	0	0	0	4	1	100	92	17	84	37.2	65	47	4.3
2	0	0	0	0	1	Right	Middle	0	0	0	0	0	0	0	1	177	1	1	1	1	37	< 40	1	476	5	1	1	1	0	0	0	1	3	4	1	0	0	0	0	2	1	97	118	20		38	57	35	3.4
2	0	0	0	1	0	Left	Lower - Middle	0	0	1	0	0	0	1	1	131	1	1	1	1	36	< 40	1	436	7	1	1	1	0	0	0	0	4	4	1	0	0	0	0	3	1	99	87	18	82	37.2	29	26	4.7
2	0	0	0	1	0	Both	Lower	1	0	0	0	0	0	0	1	136	1	1	1	1	38	< 40	1	416	17	1	1	1	0	0	0	0	4	6	1	0	0	0	0	3	1	98	88	18	93	37.9	35	63	2.7
2	0	0	0	1	0	Both	Lower	0	0	0	0	0	0	0	1	136	1	1	1	1	28	< 40	1	436	5	1	1	1	0	0	0	0	2	4	1	0	0	0	0	3	1	99	118	18	90	37.8	64	103	3.6
2	0	0	0	0	0	Left	Lower	0	0	0	0	0	0	0	1	134	1	1	1	1	33	< 40	1	409	3	1	1	1	0	0	0	0	1	3	1	0	0	0	0	1	0	98	93	16	89	38.6	22	16	8.4
2	0	0	0	1	0	Right	Middle	1	0	1	0	0	0	2	1	149	1	1	1	1	48	40 - 59	1	376	10	1	1	0	0	0	0	0	8	10	0	0	0	0	0	2	0	98	114	24	103	37	28	33	5.7
2	0	1	1	0	0	Both	Lower	0	0	0	0	0	0	0	1	136	1	1	1	1	38	< 40	1	448	7	1	0	0	0	0	1	0	2	5	1	0	0	0	0	3	1	99	122	18	84	37.6	22	20	3.7
2	0	0	0	0	0	Both	Lower - Middle	1	0	0	0	0	0	0	1	142	1	1	1	1	36	< 40	1	407	2	1	1	1	0	0	0	0	1	2	1	0	0	0	0	3	1	98	114	28	96	38	29	35	3.6
2	0	0	0	0	0	Both	Lower - Middle	0	0	0	0	0	0	0	0	119	1	1	1	1	27	< 40	1	419	13	1	1	0	0	0	0	0	4	5	1	0	0	0	0	3	1	94	104	18		38	21	29	1.7
2	0	0	0	1	1	Both	Lower - Middle	0	0	0	0	0	0	0	1	139	1	1	1	1	31	< 40	1	469	9	1	1	0	0	0	0	0	5	7	1	0	0	0	0	1	1	97	102	20		39.2	27.3	51	3.3
2	0	0	0	1	0	Both	Lower - Middle	0	0	0	0	0	0	0	1	132	1	1	1	1	28	< 40	0		8	1	1	1	0	0	0	0	3	8	1	0	0	0	0	4	0	98	105	19	89	39.2	41	38	4
1	0	0	0	1	0	Right	All Over	0	0	0	0	0	0	0	1	138	1	1	1	1	31	< 40	1	437	11	1	1	0	0	0	0	0	10	11	1	0	0	0	0	4	1	99	114	18	88	37.9	28.2	33	5.3
1	0	0	0	0	0	Both	Lower - Middle	0	0	1	0	0	0	1	1	153	1	1	1	1	48	40 - 59	1	490	12	1	1	1	0	0	0	1	5	9	1	0	0	0	0	4	1	96	97	18		37.9	34	29	3.2
2	0	0	0	1	0	Both	Lower - Middle	0	0	0	0	0	0	0	1	134	1	1	1	1	35	< 40	1	427	8	1	1	0	0	0	0	0	3	8	1	0	0	0	0	3	1	99	102	18	89	38.1	36	34	3.4
2	0	1	1	1	0	Both	Lower	0	0	0	0	0	0	0	0	150	1	1	1	1	43	40 - 59	0		9	1	1	1	0	0	0	0	6	7	1	0	0	0	0	4	1	93	118	18		37.4	83	80	2.6
2	0	0	1	0	0	Both	Middle	0	0	0	0	0	0	0	1	158	1	1	1	1	49	40 - 59	1	390	4	1	1	1	0	0	0	0	0	2	1	0	0	0	0	3	1	98	103	18	104	37.2	58	61	3.3
1	0	0	0	1	0	Both	Lower - Middle	0	0	0	0	0	0	0	1	134	1	1	1	1	24	< 40	1	406	14	1	1	0	0	1	0	0	2	9	1	0	0	0	0	3	1	95	99	19	85	37.1	30	37	5.2
2	0	0	0	0	0	Both		1	0	0	0	0	0	0	1	136	1	1	1	1	30	< 40	1	444	7	1	1	0	0	0	0	0	4	5	1	0	0	0	0	4	1	98	116	18	86	38	109	47	6
2	0	0	0	1	0	Right	Lower	0	0	1	0	0	0	1	1	126	1	1	1	1	36	< 40	1	410	10	1	1	0	0	0	0	0	9	9	0	0	0	0	0	4	0	98	72	14	86	36.6
2	0	0	0	1	0	Both	Lower - Middle	0	1	0	0	0	0	1	1	203	1	1	1	1	44	40 - 59	1	425	3	1	0	0	0	0	0	0	1	2	1	0	0	0	0	3	1	99	92	18	119	36.8	26	28	4.1
1	0	0	0	1	0	Both	Lower	1	0	0	0	0	0	1	0	152	1	1	1	1	56	40 - 59	1	454	35	1	1	0	0	0	0	0	12	12	1	0	0	0	0	2	1	94	103	16		38.2	121	126	5
2	1	1	0	0	1	Both	Lower	1	0	0	0	0	0	3	1	171	1	1	1	1	66	60 - 79	1	433	14	1	1	0	0	0	0	0	2	11	1	0	1	0	0	2	1	97	88	20	89	36.6	10	17	0.4
2	0	0	0	0	0	Both	Lower - Middle	1	0	0	0	0	0	0	1	124	1	1	1	1	36	< 40	1	396	8	1	1	1	0	0	1	0	5	6	1	0	0	0	0	4	1	95	91	26	85	38	27	31	3.2
2	0	0	0	0	0	Both	Lower	1	0	0	0	0	0	0	1	155	1	1	1	1	34	< 40	1	407	19	1	1	0	0	0	1	1	2	3	1	0	0	0	0	3	1	95	105	28		38.7	31	50	7.4
2	0	0	0	0	0	Both		1	0	1	0	0	0	1	1	140	1	1	1	1	41	40 - 59	1	401	7	1	1	0	0	0	0	0	3	4	1	0	0	0	0	3	1	100	121	18	98	36.9	98	78	5.6
2	0	0	0	1	0	Both	Middle	0	0	0	0	0	0	0	1	147	1	1	1	1	34	< 40	1	367	11	1	1	0	0	0	0	0	4	8	1	0	0	0	0	4	0	97	141	22	84	39.6	39	36	4.3
2	0	0	0	1	0	Both	Lower	1	0	0	0	0	0	0	1	140	1	1	1	1	31	< 40	1	423	25	1	1	1	0	0	0	0	4	5	1	0	0	0	0	1	1	99	93	20	80	39	42.9	54	2.1
2	0	0	0	1	0	Both	Lower - Middle	0	0	1	0	0	0	1	1	185	1	1	1	1	42	40 - 59	1	433	6	1	1	1	0	0	0	0	3	4	1	0	0	0	0	1	1	99	89	18		38.1	42	37	4.9
2	0	0	0	1	0	Both	Lower - Middle	0	0	0	0	0	0	0	1	139	1	1	1	1	35	< 40	1	383	11	1	1	0	0	0	0	0	7	10	1	0	0	0	0	3	1	95	124	24	94	38.9	39	37	8.6
1	0	0	0	0	1	Right	Middle	0	0	0	0	0	0	0	1	142	1	1	1	1	40	40 - 59	0		16	1	1	0	0	0	0	0	10	12	1	0	0	0	0	3	1	98	121	17	84	38.5	68.3	61	3.3
2	0	0	0	1	0	Both	Lower	0	0	1	0	0	0	1	1	143	1	1	1	1	44	40 - 59	1	437	8	1	1	0	0	0	0	0	2	4	1	0	0	0	0	3	1	95	120	18	88	37.4	28	31	6.2
2	0	0	0	1	0	Left	Lower	0	0	0	0	0	0	0	1	125	1	1	1	1	31	< 40	1	447	9	1	1	1	0	0	0	0	1	3	1	0	0	0	0	3	1	97	110	20	88	39.4	16.2	29	2.5
2	0	0	0	1	0	Both	Lower - Middle	0	0	0	0	0	0	0	1	152	1	1	1	1	29	< 40	1	443	28	1	1	1	1	0	0	0	14	15	1	0	0	0	0	3	1	99	86	18		39.3	49.5	49	3.8
2	0	0	0	1	0	Both	Lower	1	0	1	0	0	0	1	1	177	1	1	1	1	54	40 - 59	1	426	11	1	1	1	0	0	0	0	7	9	0	0	0	0	0	3	1	97	122	18	101	37.3	50	30	10.1
1	0	0	0	1	0	Right	Lower	0	0	0	0	0	0	0	1	150	1	1	1	1	31	< 40	1	412	14	1	1	0	0	0	0	0	5	6	0	0	0	0	0	3	1	98	122	18	89	37.1	30	27	5.4
2	0	0	1	0	0	Both		0	0	0	0	0	0	0	1	113	1	1	1	1	48	40 - 59	1	459	7	1	1	0	1	0	0	0	5	6	1	0	0	0	0	1	1	99	110	18	72	37	28	43	3
2	0	0	0	0	0	Both	Lower - Middle	1	0	0	0	0	0	0	1		1	1	1	1	31	< 40	1	423	9	1	1	0	0	0	0	0	5	6	1	0	0	0	0	4	1	99	110	16		36.7	30.8	32	3
2	0	0	0	0	0	Both	Lower	1	0	0	0	0	0	0	1	138	1	1	1	1	29	< 40	1	449	7	1	1	1	0	0	0	0	2	3	1	0	0	0	0	3	1	98	98	20	95	37.8	152	88	3
1	0	0	0	1	0	Both		0	0	0	0	0	0	0	1		1	1	1	1	43	40 - 59	1	442	20	1	1	0	0	0	0	0	3	7	1	0	0	0	0	3	1	97	93	19		36.9	30	32	5.5
2	0	0	0	1	1	Both		1	0	0	0	0	0	0	1	147	1	1	1	1	43	40 - 59	1	425	18	1	1	1	0	0	0	0	14	17	1	0	0	0	0	3	1	96	103	18	109	36.9	25	25	4.8
2	0	0	0	1	0	Right	Lower	0	1	1	0	0	0	1	1	137	1	1	1	1	45	40 - 59	1	437	6	1	1	0	0	0	0	0	3	4	1	0	0	0	0	3	0	99	105	18		38.1	38	48	7.3
2	0	0	0	1	0	Right	Lower	0	0	0	0	0	0	0	1		1	1	1	1	27	< 40	1	389	4	1	1	0	0	0	0	0	3	4	0	0	0	0	0	1	0	95	79	18		36.7			1.2
2	0	0	1	0	0	Left	Lower - Middle	0	0	0	0	0	0	0	1	117	1	1	1	1	32	< 40	1	453	10	1	1	1	0	0	0	0	6	7	1	0	0	0	0	4	1	97	127	18	80	39.2	23	30	4.2
2	0	0	0	0	1	Left	Middle	0	0	0	0	0	0	0	1	138	1	1	1	1	30	< 40	1	426	14	1	1	0	1	0	1	0	8	10	0	0	0	0	0	3	1	97	84	18	87	37.4	52	31	4.1
2	0	0	1	0	0	Both	Lower - Middle	1	0	0	0	0	0	0	0	129	1	1	1	1	35	< 40	1	427	12	1	1	0	0	0	0	0	7	9	1	0	0	0	0	3	1	90	106	26	78	38.5	45	78	3.7
2	0	0	0	0	0	Left	Lower	1	0	0	0	0	0	0	1		1	1	1	1	31	< 40	1	414	9	1	1	0	0	0	0	0	4	5	1	0	0	0	0	3	1	98	109	18		37.7	56	68	2.8
2	0	0	1	0	1	Both	Middle	0	0	0	0	0	0	0	1		1	1	1	1	34	< 40	1	424	11	1	1	0	0	0	1	0	6	7	1	0	0	0	0	4	1	98	89	18	77	37.2	16	25	4.5
2	0	0	0	1	1	Both	Lower	0	0	0	0	0	0	0	1	148	1	1	1	1	41	40 - 59	1	363	10	1	0	0	0	0	0	0	7	9	1	0	0	0	0	4	1	97	116	23	102	39.3	37	44	5.9
1	0	0	0	1	1	Left	Lower - Middle	0	0	0	0	0	0	0	1	128	1	1	1	1	46	40 - 59	1	430	9	1	1	0	0	0	0	0	7	11	1	0	0	0	0	3	1	100	114	18	100	38.3	32	35	4.9
2	0	0	0	0	1	Right	Middle	0	0	0	0	0	0	0	1	160	1	1	1	1	24	< 40	1	423	7	1	1	1	1	1	0	0	2	4	1	0	0	0	0	3	1	99	95	19	90	37.8	26		4.2
2	0	0	0	0	0	Both	Middle	1	0	0	0	0	0	0	1		1	1	1	1	39	< 40	1	363	9	1	1	1	0	0	0	1	3	4	1	0	0	0	0	4	1	99	100	17		37.5	56	40	3.1
2	0	0	0	0	0	Both	Lower - Middle	1	0	0	0	0	0	0	1		1	1	1	1	31	< 40	1	440	7	1	1	0	0	0	0	0	4	4	1	0	0	0	0	4	1	96	122	16	101	37.7
2	0	0	0	1	1	Both		0	0	0	0	0	0	0	1	136	1	1	1	1	49	40 - 59	1	420	13	1	1	0	0	0	0	0	6	8	1	0	0	0	0	3	1	97	124	22	87	39.5	34	46	4.8
2	0	0	0	1	0	Right	Lower - Middle	0	0	0	0	0	0	0	1	149	1	1	1	1	40	40 - 59	1	392	5	1	0	1	0	0	0	0	1	2	1	0	0	0	0	3	1	99	95	18	107	37.8	69	60	3.7
2	0	0	0	1	0	Both	Lower	1	0	0	0	0	0	0	0		1	1	1	1	35	< 40	1	435	17	1	1	1	0	0	1	0	8	9	1	0	0	0	0	3	1	88	91	30	105	37.2	71	75	10.8
1	1	1	0	1	1	Both	Lower - Middle	1	0	1	0	0	0	1	0	183	1	1	1	1	65	60 - 79	1	404	28	1	1	1	0	0	0	0	3	6	1	0	0	0	0	2	1	90	130	32	123	38.1	12	36	6.6
2	1	0	0	1	0	Both		0	0	0	0	0	0	0	1		1	1	1	1	62	60 - 79	1	424	13	0	1	0	0	0	0	0	9	11	0	0	0	0	0	3	1	95	65	17	96	35.9	17	23	5.4
2	0	1	1	1	0	Both	Lower	0	0	0	0	0	0	0	1		1	1	1	1	55	40 - 59	1	442	13	1	1	0	0	0	1	1	3	5	1	0	0	0	0	3	1	95	111	18		36.8	31	42	5.5
2	0	0	0	1	0	Left	Lower	0	0	1	0	0	0	1	1	137	1	1	1	1	41	40 - 59	1	404	9	1	0	1	0	0	0	0	3	5	1	0	0	0	0	3	1	100	90	18		38.3	41	38	2.2
2	0	0	0	0	0	Left	Lower - Middle	0	0	1	0	0	0	1	0	166	1	1	1	1	58	40 - 59	1	460	6	0	1	1	0	0	0	0	4	4	0	0	0	0	0	3	1	94	93	18		36.8	68	38	6.2
2	0	0	0	0	0	Both		0	0	0	0	0	0	0	1	129	1	1	1	1	40	40 - 59	1	388	10	1	1	0	0	0	0	0	7	8	0	0	0	0	0	3	1	97	83	20		36.2	23	20	2.7
2	0	0	0	1	0	Both	Lower	1	0	0	0	0	0	0	1	150	1	1	1	1	36	< 40	1	445	13	1	1	0	0	1	0	0	2	4	1	0	0	0	0	3	1	99	98	18	92	37.8	55.6	56	3.5
1	0	0	0	1	0	Both	Lower - Middle	0	0	0	0	0	0	0	1	145	1	1	1	1	24	< 40	1	433	12	1	1	1	0	0	0	0	5	6	1	0	0	0	0	3	1	96	102	17		39.3	22	18	1.9
2	0	0	0	0	0	Right	Lower	0	0	1	0	0	0	1	1	164	1	1	1	1	53	40 - 59	1	438	4	1	1	1	0	0	0	0	2	4	1	0	0	0	0	3	1	96	125	18	95	37.6	33	31	2
1	0	0	0	1	0	Left	Lower	0	0	0	0	0	0	0	1		1	1	1	1	27	< 40	1	415	8	1	1	1	0	0	0	0	5	8	1	0	0	0	0	3	1	97	83	18	77	36.6	18	16	3.7
2	0	0	1	0	0	Both		1	0	0	0	0	0	0	0		1	1	1	1	25	< 40	1	434	12	1	1	1	0	0	1	0	5	6	1	0	0	0	0	4	1	82	121	28		39.4	61	106	9.7
2	0	0	0	1	0	Right	Lower - Middle	0	0	1	0	0	0	1	1		1	1	1	1	50	40 - 59	1	459	7	1	1	0	0	0	0	0	4	5	1	0	0	0	0	4	1	95	107	17	86	36.6	29	26	5.2
2	0	0	1	1	0	Right	Lower	0	0	0	0	0	0	0	1	137	1	1	1	1	45	40 - 59	0		5	1	1	0	0	0	0	0	4	5	0	0	0	0	0	3	1	96	101	18	93	36.6	33	26	2.8
2	0	0	0	1	0	Right	Lower	0	0	0	0	0	0	0	1		1	1	1	1	29	< 40	1	429	12	1	0	0	0	0	0	0	1	7	1	0	0	0	0	3	1	98	98	18		38.7	39	38	5
1	0	0	0	0	1	Both		1	0	0	0	0	0	0	1	136	1	1	1	1	35	< 40	1	417	43	1	1	1	0	0	0	0	36	43	1	0	0	0	0	3	1	98	80	20	93	37.1	20	27	6.5
2	0	0	0	0	0	Both	Middle	0	0	0	0	0	0	0	1	138	1	1	1	1	29	< 40	1	398	11	1	1	0	0	0	0	0	7	9	1	0	0	0	0	3	0	100	98	16	91	38.4	49	25	3.6
2	0	0	1	0	0	Both		0	0	0	0	0	0	0	1		1	1	1	1	39	< 40	1	447	12	1	1	0	0	0	0	0	7	8	1	0	0	0	0	3	1	99	98	18	88	36.7			8.1
2	0	0	0	1	0	Both	Lower	0	0	0	0	0	0	0	1		1	1	1	1	48	40 - 59	1	419	8	1	1	0	0	0	1	1	5	9	1	0	0	0	0	3	1	98	111	20		36.6	26	47	5.5
2	1	0	0	1	0	Both		1	0	1	0	0	0	1	1		1	1	1	1	61	60 - 79	1	459	7	1	1	1	0	0	0	0	3	3	1	0	0	0	0	2	1	95	112	18		36.3	70	74	2.9
2	0	0	0	0	0	Both	Lower	1	0	0	0	0	0	0	0	127	1	1	1	1	28	< 40	1	434	17	1	1	1	1	0	0	0	6	9	1	0	0	0	0	3	1	94	105	16		39	19	32	3.3
2	0	0	1	0	0	Both		0	0	1	0	0	0	1	1	151	1	1	1	1	39	< 40	1	422	4	1	1	0	0	0	0	0	2	4	1	0	0	0	0	3	1	95	98	17	88	37.8	27	34	6.6
2	1	0	0	0	0	Both	Lower - Middle	0	0	0	0	0	0	0	0	146	1	1	1	1	60	60 - 79	1	453	6	1	0	0	0	0	0	0	3	14	1	0	0	0	0	3	0	93	126	20	103	38.3	32	45	7.4
2	0	0	1	0	0	Both		0	0	0	0	0	0	0	1	141	1	1	1	1	30	< 40	1	399	8	1	1	1	0	0	0	0	4	6	0	0	0	0	0	3	1	100	77	19	86	37.4	47.1	72	4.5
1	0	0	0	1	0	Right	Lower	0	0	0	0	0	0	0	1	136	1	1	1	1	37	< 40	1	408	8	1	1	0	0	0	0	0	0	0	1	0	0	0	0	4	1	97	134	16	99	39.3	26	31	4.2
2	0	0	0	0	1	Both	Lower	1	0	0	0	0	0	0	1		1	1	1	1	50	40 - 59	0		12	1	1	0	0	0	0	0	5	6	1	0	0	0	0	3	1	98	120	20	80	39.5	34	41	6.2
2	0	0	0	1	0	Both	Lower	0	0	0	0	0	0	0	1		1	1	1	1	29	< 40	1	414	11	1	0	0	0	1	0	1	6	7	1	0	0	0	0	3	1	96	111	19		37.1	24	35	3
2	0	0	0	0	1	Both		0	0	0	0	0	0	0	1	141	1	1	1	1	47	40 - 59	1	416	14	1	1	1	0	0	0	0	10	11	1	0	0	0	0	3	1	99	117	20	88	39.3	23.2	33	3.5
2	0	0	0	1	0	Both	Lower	1	0	1	0	0	0	1	1		1	1	1	1	51	40 - 59	1	430	18	1	1	0	0	0	0	0	10	11	1	0	0	0	0	4	1	99	106	29		37.3	26	38	8.6
1	0	0	0	1	0	Both		1	0	0	0	0	0	0	1		1	1	1	1	42	40 - 59	1	443	33	1	1	0	0	0	0	0	2	4	1	0	0	0	0	3	1	100	126	20		38.1	28	32	6.8
2	0	0	0	1	0	Both		0	0	0	0	0	0	0	1		1	1	1	1	32	< 40	1	412	11	1	0	0	0	0	0	0	5	6	1	0	0	0	0	3	1	96	108	18	89	39.3	78	120	3.7
2	0	0	0	1	0	Both		1	0	1	0	0	0	1	1	148	1	1	1	1	37	< 40	1	464	13	1	1	0	0	0	1	0	6	6	1	0	0	0	0	3	1	95	113	18	94	39.4			4.8
1	0	1	1	1	1	Both	Lower	0	0	0	0	0	0	0	1	141	1	1	1	1	40	40 - 59	1	444	5	1	0	0	0	0	1	0	2	10	0	0	0	0	0	3	1	98	79	20	92	37.3	9	20	1.8
1	0	0	0	1	0	Both	Middle	1	0	0	0	0	0	0	1	140	1	1	1	1	41	40 - 59	1	438	18	1	1	0	0	0	0	1	14	14	1	0	0	0	0	3	1	95	121	22		37.7	32	32	2.1
2	0	0	0	1	0	Right	Middle	1	0	0	0	0	0	0	1	130	1	1	1	1	50	40 - 59	1	398	6	1	1	0	0	0	0	0	4	6	0	0	0	0	0	3	1	98	61	20	80	36.8	29	28	3.6
1	0	0	0	0	1	Left	Lower - Middle	0	0	0	0	0	0	0	1	139	1	1	1	1	25	< 40	1	449	11	1	1	0	0	0	0	0	6	9	1	0	0	0	0	3	0	97	124	17		38.3	33	40	2.6
1	0	1	1	0	0	Both	Lower	0	0	0	0	0	0	0	1		1	1	1	1	33	< 40	0		26	0	0	0	0	0	1	0	17	17	0	0	0	0	0	3	1	97	77	19	83	37	28	74	3.1
1	0	0	0	1	0	Both	All Over	0	0	0	0	0	0	0	1	165	1	1	1	1	24	< 40	1	469	9	1	1	1	0	0	0	0	6	7	1	0	0	0	0	3	1	99	123	19	102	39.9	20	41	5.6
1	0	0	0	1	0	Both	Lower - Middle	0	0	0	0	0	0	0	1		1	0	1	1	28	< 40	1	446	19	1	1	1	0	0	0	0	5	8	1	0	0	0	0	3	1	98	83	18	90	37.6	28	31	5.5
1	0	0	0	1	0	Left	Lower	0	0	1	0	0	0	1	1		1	0	1	1	58	40 - 59	1	476	5	1	0	0	0	0	0	0	5	6	0	0	0	0	0	4	0	100	84	18	160	36.9	24	17	6.8
1	0	0	0	1	0	Right	Lower	0	0	1	0	0	0	1	1		0	0	1	1	35	< 40	1	442	7	0	1	0	0	0	0	0	3	3	0	0	0	0	0	3	0	98	94	18		36.7	16	16	5.7
1	1	0	0	1	0	Both	Lower - Middle	0	0	0	0	0	0	0	0	216	1	1	1	1	67	60 - 79	1	498	32	1	1	0	1	0	0	0	7	11	1	0	0	0	0	1	1	94	84	20	114	37.4	31	59	7.8
1	0	0	0	1	0	Both	Lower - Middle	0	0	0	0	0	0	0	1		1	1	1	1	28	< 40	1	464	16	1	1	0	0	0	0	0	13	14	0	0	0	0	0	3	1	98	110	18	90	36.6	181	122
1	0	0	0	0	1	Right	Upper	1	0	0	0	0	0	0	1	130	1	1	1	1	28	< 40	1	393	9	1	1	0	0	0	0	0	0	2	1	0	0	0	0	3	1	97	116	17	80	38.6	22.5	34	5.3
1	0	0	0	1	0	Both		1	0	0	0	0	0	0	1		1	1	1	1	42	40 - 59	1	411	15	1	1	1	0	0	1	0	6	8	1	0	0	0	0	3	1	97	135	23		38	37	54	3.2
1	0	0	0	1	1	Both	Lower	1	0	0	0	0	0	0	0		1	1	1	1	58	40 - 59	1	362	14	1	1	0	0	0	0	0	0	2	1	0	0	0	0	4	1	74	108	16	87	37.5	100	59	13.4
1	0	0	0	1	0	Both	All Over	1	0	0	0	0	0	0	0	153	1	1	1	1	29	< 40	1	395	17	1	1	0	0	0	0	0	0	2	1	0	0	0	0	3	1	84	99	36		37.1	37	40	3.8
1	1	0	0	0	0	Right	Lower	0	0	0	0	0	0	0	1		1	1	1	1	64	60 - 79	1	429	8	1	0	1	0	0	0	0	2	2	1	0	0	0	0	3	1	97	82	22		36.6	35	44	3.3
1	0	0	1	0	0	Right	Lower	1	0	0	0	0	0	0	1		1	1	1	1	31	< 40	1	402	18	1	1	1	0	0	0	0	7	10	1	0	0	0	0	3	1	99	114	24	101	39.6	34	34	2.9
2	0	1	0	0	1	Both	Lower	0	0	0	0	0	0	0	1	137	1	1	1	1	33	< 40	1	395	31	1	1	1	0	0	0	0	29	36	1	0	0	0	0	1	0	98	126	21	80	38.3	33	22	5.3
1	0	0	0	0	1	Both	Lower - Middle	1	0	0	0	0	0	0	1	124	1	1	1	1	52	40 - 59	1	454	11	1	1	1	0	0	0	0	5	5	1	0	0	0	0	3	0	98	72	20		38.2	52	76	4.8
1	0	0	0	0	0	Right	Lower	1	0	0	0	0	0	0	1	130	1	1	1	1	22	< 40	1	410	8	1	1	1	1	0	0	0	5	6	1	0	0	0	0	3	0	97	88	26		38.1	18	28	2.2
1	0	0	0	0	0	Right	Lower	1	0	0	0	0	0	0	0		1	1	1	1	41	40 - 59	1	425	14	1	1	0	0	0	0	0	10	11	1	0	0	0	0	3	1	94	91	19		36.2	29	26	3.7
1	0	0	0	0	1	Both	Lower - Middle	0	0	1	0	0	0	1	1	160	1	1	1	1	44	40 - 59	1	450	16	1	1	0	0	0	0	0	12	12	1	0	0	0	0	3	1	97	110	19		36.7	20	23	6
2	0	0	0	0	0	Right	Lower	0	0	0	0	0	0	0	1	134	1	1	1	1	25	< 40	1	457	22	1	1	0	0	0	0	0	17	19	1	0	0	0	0	3	1	99	114	20	88	37.9	54	35	11.1
2	0	0	1	0	0	Right	Lower - Middle	0	0	0	0	0	0	0	1	131	1	1	1	1	32	< 40	0		16	1	1	0	0	0	0	0	13	15	1	0	0	0	0	3	0	99	80	16	80	36.9	33	28	3.2
2	1	0	1	0	0	Both		0	0	0	0	0	0	0	1		1	1	1	1	61	60 - 79	1	474	15	1	1	0	0	0	0	0	10	14	1	0	0	0	0	4	1	96	62	18	105	37.8	51	51	4.5
1	0	0	0	1	0	Both	Lower - Middle	1	0	0	0	0	0	0	1	141	1	1	1	1	39	< 40	1	455	11	1	1	0	0	1	0	0	7	8	1	0	0	0	0	4	1	100	85	19	98	37.8	28	40	3.4
2	0	0	0	1	0	Both		1	0	0	0	0	0	0	0		1	1	1	1	34	< 40	1	440	14	1	1	0	0	0	0	0	10	10	1	0	0	0	0	4	1	94	84	21	110	37.1	40	46	6.6
2	1	0	0	1	0	Both	Lower - Middle	1	0	0	0	0	0	0	1		1	1	1	1	62	60 - 79	1	436	13	1	1	1	1	0	0	1	4	4	1	0	0	0	0	1	1	96	102	19		37.5	48	74	4.2
2	0	0	0	1	0	Both	Lower - Middle	1	0	0	0	0	0	0	0	142	1	1	1	1	34	< 40	1	573	7	0	0	0	0	0	0	0	5	8	0	0	0	0	0	4	1	93	78	18	109	36.6	42.6	111	5.3
2	1	0	0	0	1	Right	Upper	0	0	0	0	0	0	0	0		1	1	1	1	66	60 - 79	1	378	15	1	1	0	0	0	0	0	14	16	1	0	0	0	0	3	1	91	80	18	96	37.8	32	37	5.4
2	0	0	0	1	0	Both	Lower	1	0	0	0	0	0	0	0		1	1	1	1	34	< 40	1	411	22	1	1	0	0	0	0	0	6	7	1	0	0	0	0	3	1	93	104	26	118	36.9	85	82	7.4
2	0	0	0	0	1	Right	Middle	0	0	0	0	0	0	0	1	149	1	1	1	1	55	40 - 59	1	421	9	1	1	0	0	1	0	0	5	8	1	0	0	0	0	2	1	100	84	16	84	36.8	19	22	1.4
2	0	0	0	1	0	Right	Lower	1	0	0	0	0	0	0	0	146	1	1	1	1	35	< 40	1	464	29	1	1	0	0	1	0	0	7	13	0	0	0	0	0	3	1	87	102	40	90	39.4	29.7	39	8.1
2	0	0	0	1	0	Both		0	0	0	0	0	0	0	1	132	1	1	1	1	46	40 - 59	1	482	10	1	0	0	0	0	0	0	5	12	1	0	0	0	0	3	1	95	141	18	95	36.6	59	50	2.6
2	0	0	0	1	0	Both	Upper	0	0	0	0	0	0	0	1		1	1	1	1	36	< 40	1	444	14	1	1	1	0	0	0	1	4	7	1	0	0	0	0	3	1	97	114	18	103	38.5	90	90	3.7
2	0	1	0	1	0	Left	Upper - Middle	0	0	0	0	0	0	0	1	147	1	1	1	1	35	< 40	1	487	22	1	1	0	0	1	0	0	9	10	1	0	0	0	0	2	1	99	108	18	99	37.5	42	92	7
2	0	0	1	0	1	Right	Lower	0	0	0	0	0	0	0	1	127	1	1	1	1	41	40 - 59	1	422	6	1	1	0	0	0	0	0	4	7	1	0	0	0	0	3	1	95	103	16		38.5	51	54	2.2
2	0	0	0	0	0	Both		1	0	0	0	0	0	0	1		1	1	1	1	45	40 - 59	1	472	15	1	1	0	0	0	0	0	3	4	1	0	0	0	0	3	1	95	98	23		39.4	112	174	6
2	0	0	0	1	1	Right	Lower	0	0	0	0	0	0	0	1	130	1	1	1	1	28	< 40	1	375	5	0	1	0	0	0	0	0	4	5	1	0	0	0	0	3	1	99	92	18		37
2	0	0	1	0	0	Right	Lower - Middle	1	0	0	0	0	0	0	1	163	1	1	1	1	30	< 40	1	427	12	1	1	1	0	0	0	0	11	13	1	0	0	0	0	3	1	99	77	22		38.9	23	28	6.4
2	0	0	0	1	0	Both	Lower	1	0	0	0	0	0	0	1	128	1	1	1	1	40	40 - 59	1	481	32	1	1	0	0	1	0	0	24	25	1	0	0	0	0	4	1	97	104	24	87	36.9	37	27	11.4
2	0	0	0	0	1	Left	Upper	0	0	1	0	0	0	1	1		1	1	1	1	53	40 - 59	1	430	6	1	1	0	0	1	0	0	3	3	0	0	0	0	0	3	1	99	94	18	97	36.5			5.7
2	0	0	0	0	0	Left	Lower	0	0	0	0	0	0	0	1	154	1	1	1	1	32	< 40	1	446	14	1	1	0	0	0	0	0	12	13	1	0	0	0	0	3	0	96	98	20	88	39.3	21	19	5
2	0	0	0	0	0	Left	Lower - Middle	0	0	0	0	0	0	0	1	134	1	1	1	1	30	< 40	1	397	9	1	1	0	0	0	0	0	7	8	1	0	0	0	0	3	0	96	110	22	80	39.2	39	45
2	1	0	0	0	0	Both		0	0	1	0	0	0	1	1		1	1	1	1	65	60 - 79	1	389	7	1	1	1	1	0	0	0	3	4	1	0	0	0	0	4	1	96	122	22		38.9	15	13	8.8
1	0	0	0	1	1	Both	Lower - Middle	1	0	0	0	0	0	0	1		1	1	1	1	29	< 40	1	353	16	1	1	0	0	0	0	0	4	5	1	0	0	0	0	3	1	97	124	18		39.2	82	79
2	0	0	1	0	0	Right	Upper	0	0	0	0	0	0	0	1		1	1	1	1	48	40 - 59	1	405	11	1	0	0	0	0	0	0	5	7	1	0	0	0	0	3	0	99	104	18	98	38.7	98	91	3.8
2	0	0	0	1	1	Both		0	0	1	0	0	0	1	1		1	1	1	1	44	40 - 59	1	447	3	1	1	0	0	0	1	0	0	1	1	0	0	0	0	3	1	97	94	20		37.7
2	0	0	0	0	0	Right		0	0	0	0	0	0	0	1	132	1	1	1	1	35	< 40	1	435	9	1	1	1	0	0	0	0	7	8	1	0	0	0	0	3	1	99	104	18	88	38	59	72	2.4
2	0	0	0	0	0	Left	Lower - Middle	0	0	0	0	0	0	0	1	130	1	1	1	1	25	< 40	1	415	7	1	1	0	0	0	0	0	1	2	1	0	0	0	0	3	1	96	102	18		39.1	33	47	4.9
2	0	0	0	1	0	Both	Lower	0	0	0	0	0	0	0	1	129	1	1	1	1	44	40 - 59	1	454	11	1	1	0	0	0	0	0	5	6	1	0	0	0	0	4	1	98	127	18	80	37	20	27	13.1
2	0	0	0	0	0	Left	Lower	1	0	0	0	0	0	0	1	133	1	1	1	1	54	40 - 59	1	377	14	1	1	1	0	0	0	0	6	7	1	0	0	0	0	4	0	98	84	18	89	36.8	27	39	3.8
2	0	0	0	0	0	Right	Lower	1	0	1	0	0	0	1	0	139	1	1	1	1	39	< 40	1	467	9	0	1	0	0	0	0	0	9	10	0	0	0	0	0	3	1	94	105	21	88	36.9	39	19	7.6
2	0	0	0	0	0	Left	Lower - Middle	0	0	1	0	0	0	2	1	144	1	1	1	1	33	< 40	1	447	9	1	1	0	0	0	0	0	6	8	1	0	1	0	0	4	1	96	112	22		38.8	42	40	3.6
2	0	0	0	0	0	Both		1	0	0	0	0	0	0	1	122	1	1	1	1	35	< 40	1	421	9	1	1	0	1	0	0	0	7	9	1	0	0	0	0	3	1	97	100	18	85	37.8	36	55	3
2	0	0	1	0	0	Both		1	0	0	0	0	0	0	1		1	1	1	1	53	40 - 59	1	407	9	1	1	1	0	0	0	0	3	4	1	0	0	0	0	4	1	96	100	20	87	37.8	45.5	49	6.6
2	1	0	0	1	0	Right	Lower - Middle	0	0	0	0	0	0	0	1	153	1	1	1	1	73	60 - 79	1	452	12	1	0	0	0	0	0	0	5	7	1	0	0	0	0	4	1	96	111	22	122	38.6	27	56	2.5
2	0	0	0	1	0	Both	Lower - Middle	0	0	0	0	0	0	0	1	128	1	1	1	1	34	< 40	1	403	6	1	1	1	0	0	0	0	2	4	1	0	0	0	0	3	1	99	62	18		36.8	108.8	87	2.4
2	0	0	0	1	0	Both	Lower	0	0	0	0	0	0	0	1	149	1	1	1	1	46	40 - 59	1	439	14	1	1	0	0	0	0	0	5	6	1	0	0	0	0	3	0	98	106	20	91	38	90	77	3.7
2	0	1	1	1	0	Both	Lower - Middle	1	0	0	0	0	0	1	1		1	1	1	1	58	40 - 59	1	426	27	1	1	0	0	0	0	0	6	6	1	1	0	0	0	3	1	98	86	18		38.5			9.4
2	0	0	0	0	1	Right	Upper	1	0	0	0	0	0	0	1		1	1	1	1	50	40 - 59	1	442	16	1	1	1	0	0	0	0	2	3	1	0	0	0	0	3	1	99	104	19		38.4	33	42	3.7
2	0	0	0	1	0	Both	Middle	0	0	0	0	0	0	0	1	143	1	1	1	1	38	< 40	1	396	15	1	1	0	0	0	0	0	3	5	1	0	0	0	0	3	1	96	122	26		39.7	63	39	4
2	0	0	1	1	0	Both	Lower - Middle	1	0	1	0	0	0	1	1		1	1	1	1	49	40 - 59	0		40	1	1	1	0	0	0	0	6	7	0	0	0	0	0	4	1	97	118	20	132	37.6	78	122	6.6
2	0	1	1	1	0	Both	Upper	1	0	0	0	0	0	0	1		1	1	1	1	39	< 40	1	420	53	1	1	0	0	0	0	0	2	3	1	0	0	0	0	4	1	100	122	21		39.8	104	56	6.9
2	0	0	1	0	0	Right	Lower - Middle	1	0	0	0	0	0	0	1	173	1	1	1	1	52	40 - 59	1	447	13	1	1	0	0	0	0	0	11	12	1	0	0	0	0	1	1	100	108	20		37.2	31	42	5.8
2	0	0	0	1	0	Right	Lower	0	0	0	0	0	0	0	1		1	1	1	1	39	< 40	1	388	16	1	0	0	0	0	0	0	2	3	0	0	0	0	0	4	1	96	130	18			15	19	6.7
2	0	0	0	1	0	Both	Lower - Middle	1	0	1	0	0	0	1	1		1	1	1	1	38	< 40	1	461	13	1	1	1	0	0	0	0	2	3	1	0	0	0	0	1	1	99	124	26		40.6	44		4.8
2	0	0	0	0	1	Both		1	0	1	0	0	0	1	0		1	1	1	1	52	40 - 59	1	391	12	1	1	0	0	0	0	0	3	4	1	0	0	0	0	3	1	91	114	23	95	37.9	16	14	10.5
[truncated: 39 more columns]
